# Supplementary material for: Environmental quality and its impact on total fertility rate: an econometric analysis from a new perspective
Source: BMC Public Health. 2023 Dec 2;23:2397. doi: 10.1186/s12889-023-17305-z (PMC10693138; doi:10.1186/s12889-023-17305-z)
Supplement: Supplementary file 2 — Additional file 2. Country data on Ecological Footprints and socio-economic and demographic factors. [file 12889_2023_17305_MOESM2_ESM.xls]

## Sheet: Sheet1
Country data on Ecological Footprints and socio-economic and demographic factors
Country	Risk Level	Year	Human Development Index (HDI)	Tertiary Enrollment	GNI Per Capita (US$)	GDP growth	Agricultural Land	Crude Birth Rate	Total Fertility Rate (TFR)	Infant Mortality Rate	Neonatal Mortality	Male Infant Mortality	Carbon (EFConsPerCap)	Cropland EF (ConsPerCap)	Fishing Grounds (EFConsPerCap)	Forest Products (EFConsPerCap)	Grazing Land (FConsPerCap)	Total (EFConsPerCap)
Afghanistan	Very High Risk	1990	0.302	2.21141			58.2667	48.88	7.466	120.4	74.3	126.2	0.122986	0.289982	0.000139281	0.10736	0.262291	0.801145
Afghanistan	Very High Risk	1991	0.307				58.2514	48.763	7.479	116.8	72.9	122.5	0.11218	0.284551	0.000131916	0.103662	0.235545	0.756098
Afghanistan	Very High Risk	1992	0.316				58.2514	48.709	7.502	113.3	71.4	118.9	0.0699967	0.249633	0.000139527	0.101222	0.255904	0.695715
Afghanistan	Very High Risk	1993	0.312				58.1043	48.717	7.535	109.9	69.9	115.6	0.0704086	0.265153	0.000124262	0.0970588	0.213678	0.668015
Afghanistan	Very High Risk	1994	0.307				57.919	48.77	7.572	106.7	68.4	112.3	0.0639331	0.259192	0.000126027	0.0947083	0.198359	0.639841
Afghanistan	Very High Risk	1995	0.331				57.8271	48.835	7.606	103.7	67	109.2	0.0614613	0.257068	0.000119827	0.0928741	0.199201	0.634409
Afghanistan	Very High Risk	1996	0.335				57.8256	48.87	7.629	100.8	65.7	106.3	0.0601744	0.249196	0.000113491	0.0919408	0.229347	0.655018
Afghanistan	Very High Risk	1997	0.339				57.8838	48.833	7.632	98.1	64.3	103.5	0.0567211	0.261666	0.000106544	0.0915584	0.244616	0.680881
Afghanistan	Very High Risk	1998	0.344				58.0017	48.688	7.61	95.3	63.1	100.7	0.0569887	0.263596	0.000100419	0.0909454	0.257096	0.696248
Afghanistan	Very High Risk	1999	0.348				57.8271	48.419	7.561	92.7	61.9	98	0.0532644	0.23774	9.86526e-05	0.0904619	0.303363	0.709921
Afghanistan	Very High Risk	2000	0.35				57.8271	48.021	7.485	90.2	60.6	95.3	0.0469533	0.205246	7.96984e-05	0.0886429	0.269068	0.626925
Afghanistan	Very High Risk	2001	0.353				57.8271	47.505	7.387	87.6	59.4	92.5	0.0502396	0.22288	6.27494e-05	0.0855267	0.208167	0.58479
Afghanistan	Very High Risk	2002	0.384				57.8271	46.901	7.272	84.9	58.2	89.7	0.0576559	0.275413	7.56102e-05	0.0843701	0.237392	0.68229
Afghanistan	Very High Risk	2003	0.393	1.20234		3.86836	58.0676	46.231	7.148	82.3	56.9	87	0.0519923	0.289792	6.76638e-05	0.082165	0.222588	0.678455
Afghanistan	Very High Risk	2004	0.409	1.19937		-2.87518	58.0691	45.507	7.016	79.6	55.6	84.2	0.0454518	0.216139	9.76704e-05	0.0801866	0.218569	0.584875
Afghanistan	Very High Risk	2005	0.418			7.20793	58.0676	44.723	6.875	77	54.3	81.4	0.0525085	0.320665	0.000201185	0.0778494	0.178308	0.666726
Afghanistan	Very High Risk	2006	0.429			2.25336	58.0676	43.87	6.722	74.3	52.9	78.7	0.0559977	0.271582	0.000123733	0.0804357	0.182106	0.622083
Afghanistan	Very High Risk	2007	0.447			11.0228	58.0676	42.944	6.555	71.7	51.5	75.9	0.0646145	0.31714	0.000115251	0.0797431	0.161176	0.662415
Afghanistan	Very High Risk	2008	0.447			1.59421	58.0676	41.949	6.373	69	50.1	73.2	0.0890564	0.246439	0.000209121	0.0758598	0.207679	0.645759
Afghanistan	Very High Risk	2009	0.46	3.77498	1520	18.5154	58.0676	40.903	6.18	66.5	48.6	70.5	0.119743	0.335243	0.00016109	0.0780834	0.176855	0.752107
Afghanistan	Very High Risk	2010	0.472		1710	11.2641	58.0691	39.829	5.977	64.1	47.2	67.9	0.150057	0.303025	0.00023751	0.0774013	0.206182	0.776866
Afghanistan	Very High Risk	2011	0.477	3.62226	1700	-2.68108	58.0676	38.75	5.77	61.7	45.8	65.5	0.193957	0.25626	0.000284526	0.0774138	0.199248	0.757869
Afghanistan	Very High Risk	2012	0.489		1920	8.97488	58.0676	37.69	5.562	59.5	44.4	63.1	0.167428	0.28619	0.000163293	0.0729523	0.196228	0.763513
Afghanistan	Very High Risk	2013	0.496		2020	1.97417	58.0676	36.67	5.359	57.2	43	60.9	0.163332	0.282034	0.00028155	0.0697185	0.18413	0.740015
Afghanistan	Very High Risk	2014	0.5	8.23068	2070	-0.665271	58.0676	35.706	5.163	55.2	41.6	58.6	0.153308	0.290361	0.000249787	0.0676276	0.182829	0.736069
Afghanistan	Very High Risk	2015	0.5		2110	-1.62289	58.0676	34.809	4.976	53.2	40.3	56.6	0.145624	0.274391	0.000256399	0.0637327	0.183847	0.705663
Afghanistan	Very High Risk	2016	0.502		2000	-0.541697	58.0676	33.981	4.8	51.3	39.1	54.7	0.142288	0.285887	0.000225067	0.061343	0.174581	0.701342
Afghanistan	Very High Risk	2017	0.506		2090	0.0642503	58.0676	33.211	4.633	49.6	38	52.9	0.148681	0.252203	0.000228438	0.0607623	0.170266	0.664047
Chad	Very High Risk	1990			690	-7.22079	38.3577	50.992	7.313	111.7	51.9	119.7	0.0167262	0.222421	0.0187866	0.367521	0.817101	1.46514
Chad	Very High Risk	1991			760	5.11841	38.3974	51.133	7.346	110.5	50.9	118.4	0.0148012	0.282506	0.0156034	0.364448	0.795412	1.50111
Chad	Very High Risk	1992			810	4.60906	38.4133	51.253	7.376	109.3	50.1	117.2	0.0157016	0.27383	0.0202043	0.36853	0.800012	1.50786
Chad	Very High Risk	1993			660	-18.3702	38.4371	51.344	7.399	108.2	49.4	116.1	0.0155173	0.214879	0.0214353	0.37078	0.806855	1.45147
Chad	Very High Risk	1994			730	6.61028	38.453	51.399	7.416	107.2	49	115	0.0145402	0.307576	0.0190382	0.369537	0.670796	1.4135
Chad	Very High Risk	1995			740	-2.07187	38.4768	51.414	7.425	106.2	48.4	114	0.0142668	0.26464	0.0205172	0.36667	0.704642	1.40054
Chad	Very High Risk	1996		0.56252	740	-1.18042	38.4609	51.391	7.426	105.2	47.9	112.9	0.0164717	0.276424	0.0227162	0.362861	0.706052	1.41601
Chad	Very High Risk	1997		0.59774	760	2.0978	38.6198	51.333	7.419	104.1	47.2	111.9	0.0135972	0.303781	0.0181533	0.358433	0.751548	1.48036
Chad	Very High Risk	1998		0.72763	810	3.28256	38.6198	51.241	7.405	102.9	46.3	110.8	0.0159774	0.370517	0.0108049	0.355655	0.792316	1.58868
Chad	Very High Risk	1999			780	-4.17886	38.6198	51.112	7.384	101.6	45.4	109.5	0.0156465	0.31616	0.011936	0.351277	0.780662	1.51388
Chad	Very High Risk	2000	0.293	0.82796	760	-4.46361	38.6198	50.941	7.354	100.2	44.4	108.1	0.0148329	0.283795	0.0158472	0.345363	0.782351	1.47814
Chad	Very High Risk	2001	0.301	0.82294	830	7.50994	38.858	50.722	7.315	98.7	43.4	106.7	0.0167154	0.360475	0.0137611	0.337552	0.786967	1.55757
Chad	Very High Risk	2002	0.307		870	4.38717	38.6992	50.451	7.268	97.3	42.4	105.3	0.0152605	0.301181	0.0126348	0.331618	0.77153	1.47089
Chad	Very High Risk	2003	0.305	0.92203	840	10.3809	38.7786	50.127	7.212	95.9	41.6	103.8	0.0230857	0.342066	0.0123207	0.323752	0.750619	1.49594
Chad	Very High Risk	2004	0.324	1.20627	1120	28.676	38.7786	49.752	7.147	94.4	40.8	102.3	0.0201192	0.260526	0.0119679	0.315518	0.759258	1.40215
Chad	Very High Risk	2005	0.327	1.4207	1310	13.1273	38.858	49.325	7.074	92.9	40.1	100.6	0.0214179	0.329106	0.0119863	0.308808	0.725794	1.44074
Chad	Very High Risk	2006	0.33		1300	-2.82141	38.858	48.848	6.992	91.3	39.6	99	0.0265185	0.32733	0.0124637	0.302641	0.719115	1.43302
Chad	Very High Risk	2007	0.34		1370	-0.17374	38.8588	48.327	6.901	89.7	39.1	97.2	0.0305352	0.327112	0.0118932	0.296583	0.750811	1.46253
Chad	Very High Risk	2008	0.346	1.94304	1350	-0.315848	38.8588	47.772	6.803	88	38.7	95.4	0.0310401	0.318105	0.0120176	0.289107	0.753192	1.44858
Chad	Very High Risk	2009	0.361	2.00883	1570	0.822919	38.9414	47.194	6.699	86.2	38.4	93.5	0.0340107	0.279427	0.0121739	0.282609	0.760779	1.40847
Chad	Very High Risk	2010	0.369	2.09606	1760	9.82605	39.1002	46.603	6.592	84.4	38	91.6	0.0335856	0.529145	0.0120689	0.277481	0.754051	1.6812
Chad	Very High Risk	2011	0.38	2.21495	1750	-3.22748	39.1796	46.01	6.482	82.7	37.6	89.8	0.0338259	0.286127	0.0121004	0.270356	0.800043	1.44294
Chad	Very High Risk	2012	0.388		1690	5.27357	39.4576	45.42	6.372	81	37.1	88	0.0334567	0.501875	0.0124747	0.263958	0.748635	1.62945
Chad	Very High Risk	2013	0.394		1500	2.2167	39.7363	44.841	6.262	79.3	36.6	86.2	0.0358482	0.402609	0.0144488	0.258053	0.749461	1.51358
Chad	Very High Risk	2014	0.401	3.43384	1600	3.43302	39.8952	44.276	6.154	77.7	36.1	84.5	0.0339397	0.411812	0.0142263	0.252852	0.729895	1.49686
Chad	Very High Risk	2015	0.398	3.2513	1760	-0.490774	39.896	43.73	6.049	76.1	35.6	82.8	0.0316571	0.367296	0.0112161	0.246774	1.01815	1.72525
Chad	Very High Risk	2016	0.393		1630	-9.15697	39.8968	43.201	5.947	74.4	35	80.9	0.0325455	0.422043	0.0119427	0.241462	0.987043	1.75437
Chad	Very High Risk	2017	0.396		1570	-5.92878	39.8968	42.683	5.846	72.6	34.5	79	0.0315422	0.377829	0.0112989	0.237861	0.958157	1.67143
Congo DR	Very High Risk	1990	0.369	2.15049		-9.66522	11.451	46.082	6.746	119.3	41.7	126.8	0.056688	0.0548399	0.283918	0.0223535	0.554993	0.0272882
Congo DR	Very High Risk	1991	0.366	2.50274		-11.7269	11.4598	46.084	6.758	118.2	41.3	125.7	0.0563749	0.0388471	0.275137	0.0222058	0.562403	0.0302964
Congo DR	Very High Risk	1992	0.361			-13.9177	11.4686	46.086	6.767	117.2	41	124.8	0.0577313	0.036066	0.270582	0.0218076	0.58271	0.0289519
Congo DR	Very High Risk	1993	0.355			-16.7726	11.4686	46.086	6.773	116.2	40.6	123.8	0.0577201	0.0322713	0.263493	0.029923	0.602888	0.029005
Congo DR	Very High Risk	1994	0.349		500	-7.33103	11.4686	46.082	6.777	115.3	40.3	122.9	0.0585002	0.0340014	0.256001	0.0180328	0.612703	0.0266131
Congo DR	Very High Risk	1995	0.347	2.51231	490	-2.50501	11.3804	46.073	6.779	114.3	40.1	122.1	0.0493971	0.0381237	0.209115	0.0201277	0.613804	0.0248394
Congo DR	Very High Risk	1996	0.351		520	-3.75704	11.3804	46.06	6.777	113.1	39.8	121.1	0.0506569	0.0447172	0.206343	0.0223191	0.612691	0.023511
Congo DR	Very High Risk	1997	0.349		490	-7.92118	11.3363	46.043	6.774	111.8	39.5	119.9	0.0501487	0.0416632	0.200204	0.0197648	0.609309	0.0228992
Congo DR	Very High Risk	1998	0.349		480	-3.86758	11.3363	46.022	6.768	110.3	39.2	118.5	0.0518973	0.0445393	0.199266	0.0252073	0.607293	0.0213277
Congo DR	Very High Risk	1999	0.347	1.45589	440	-6.50006	11.2922	45.996	6.76	108.6	38.8	116.7	0.0512669	0.0437157	0.189952	0.019069	0.60094	0.0187665
Congo DR	Very High Risk	2000	0.349		440	-9.25508	11.2922	45.965	6.751	106.6	38.5	114.8	0.04947	0.0385295	0.180557	0.0173852	0.596609	0.0200224
Congo DR	Very High Risk	2001	0.35		410	-4.77409	11.2702	45.931	6.74	104.5	38.1	112.8	0.0480418	0.0409151	0.172905	0.0173144	0.591263	0.0200913
Congo DR	Very High Risk	2002	0.358		430	-0.0312025	11.2702	45.892	6.73	102.3	37.7	110.5	0.0473485	0.0405086	0.169238	0.0166237	0.587529	0.0214771
Congo DR	Very High Risk	2003	0.366		450	2.3876	11.2702	45.844	6.718	100.1	37.3	108.1	0.0465389	0.0419277	0.166846	0.0158771	0.580162	0.020229
Congo DR	Very High Risk	2004	0.374		470	3.43318	11.2702	45.782	6.705	97.7	36.7	105.6	0.0478272	0.0402232	0.165429	0.0156501	0.571476	0.0202427
Congo DR	Very High Risk	2005	0.381		500	2.80881	11.2702	45.702	6.69	95.5	36.1	103.2	0.0465323	0.044243	0.156914	0.0152054	0.563193	0.0218897
Congo DR	Very High Risk	2006	0.389	4.49342	530	1.98489	11.286	45.6	6.671	93.1	35.4	100.7	0.046331	0.0526792	0.159203	0.0155359	0.553957	0.0222412
Congo DR	Very High Risk	2007	0.4	4.52037	550	2.84985	11.3143	45.47	6.649	90.8	34.6	98.2	0.0464213	0.0612943	0.148776	0.0153043	0.544324	0.0185152
Congo DR	Very High Risk	2008	0.412	5.68827	560	2.78384	11.3363	45.307	6.621	88.5	33.9	95.8	0.0463167	0.0582565	0.143177	0.0144681	0.532892	0.0195017
Congo DR	Very High Risk	2009	0.419	6.74201	580	-0.500573	11.3562	45.105	6.587	86.3	33.2	93.5	0.0461893	0.0669578	0.140846	0.0140401	0.522421	0.0184014
Congo DR	Very High Risk	2010	0.435		610	3.59884	11.4686	44.855	6.544	84	32.5	91.1	0.0495267	0.0680888	0.147892	0.0143485	0.510345	0.0141582
Congo DR	Very High Risk	2011	0.438	8.13955	640	3.36641	11.5569	44.549	6.493	81.9	31.8	88.8	0.0514524	0.0695903	0.151657	0.0143317	0.498089	0.0130832
Congo DR	Very High Risk	2012	0.442	8.26458	630	3.57179	13.5754	44.186	6.432	79.8	31.2	86.6	0.0517475	0.0670033	0.224888	0.0144982	0.485977	0.0129743
Congo DR	Very High Risk	2013	0.448	6.93433	690	4.92756	13.8506	43.771	6.363	77.7	30.6	84.4	0.0526286	0.0777	0.227917	0.0148736	0.475646	0.0129753
Congo DR	Very High Risk	2014	0.46		780	5.89589	14.1594	43.309	6.287	75.7	30.1	82.2	0.0515687	0.0802547	0.226112	0.0161736	0.465664	0.0126229
Congo DR	Very High Risk	2015	0.464		840	3.4426	14.2035	42.808	6.203	73.8	29.6	80.2	0.0524242	0.0518698	0.223055	0.0142679	0.45384	0.0130989
Congo DR	Very High Risk	2016	0.471	6.60334	940	-0.907723	14.1153	42.278	6.112	71.8	29	78.1	0.0507527	0.0472136	0.203255	0.0156417	0.443525	0.0114544
Congo DR	Very High Risk	2017	0.475		1030	0.401471	13.8947	41.732	6.017	69.8	28.5	76	0.0507898	0.0496437	0.189902	0.0176068	0.435134	0.0109908
Mozambique	Very High Risk	1990	0.227			-0.410305	44.8384	44.842	6.211	161.7	61.9	169.2	0.0399419	0.24139	0.00561388	0.483752	0.0321033	0.837496
Mozambique	Very High Risk	1991	0.231		300	2.24296	45.1169	44.91	6.167	159.4	61.1	166.6	0.0389848	0.212925	0.00545486	0.480937	0.0489635	0.816851
Mozambique	Very High Risk	1992	0.227	0.38372	270	-9.37471	45.3954	44.988	6.119	156.7	60.2	163.8	0.0457729	0.204635	0.00340361	0.479555	0.0646591	0.824394
Mozambique	Very High Risk	1993	0.234	0.41794	300	6.25072	45.6738	45.049	6.067	153.2	59.3	160.3	0.049158	0.204444	0.00306278	0.474655	0.0525176	0.813867
Mozambique	Very High Risk	1994	0.241	0.46815	310	2.42044	45.9523	45.078	6.015	149.2	58	156.2	0.0455322	0.188347	0.0020096	0.471272	0.0539924	0.790621
Mozambique	Very High Risk	1995	0.248	0.49064	310	-1.27524	46.2308	45.074	5.965	144.4	56.6	151	0.05023	0.227614	0.00259607	0.471938	0.0367697	0.825361
Mozambique	Very High Risk	1996	0.263	0.51512	350	7.87799	46.5093	45.045	5.921	138.6	54.8	144.9	0.0516226	0.243089	0.00384787	0.459013	0.0382247	0.836979
Mozambique	Very High Risk	1997	0.275		390	8.33655	46.7878	45.001	5.886	132.1	52.8	138	0.0539718	0.246529	0.00584493	0.447653	0.0384801	0.834705
Mozambique	Very High Risk	1998	0.287		420	7.20639	47.0663	44.947	5.859	125.1	50.6	130.8	0.0478267	0.27079	0.00314742	0.437872	0.0430955	0.84789
Mozambique	Very High Risk	1999	0.301	0.65056	470	8.91167	47.3448	44.876	5.84	118.4	48.3	123.9	0.0444532	0.253018	0.0028473	0.43071	0.0417007	0.817624
Mozambique	Very High Risk	2000	0.307	0.65995	460	-1.49168	47.6233	44.769	5.826	112	46.1	117.3	0.058277	0.225326	0.00363744	0.414543	0.0444361	0.787
Mozambique	Very High Risk	2001	0.32	0.64369	510	8.94999	47.9051	44.607	5.813	105.9	44.1	111	0.0611963	0.239165	0.00295464	0.402963	0.0421679	0.790133
Mozambique	Very High Risk	2002	0.327	0.72129	510	6.13264	48.1868	44.375	5.794	100.3	42.2	105.3	0.0726972	0.227682	0.00335096	0.393188	0.0408798	0.775633
Mozambique	Very High Risk	2003	0.34	0.97039	590	3.74399	48.4686	44.067	5.768	95.4	40.6	100.3	0.096922	0.267824	0.00868379	0.381945	0.0368187	0.837631
Mozambique	Very High Risk	2004	0.349	1.16376	640	4.77574	48.7504	43.687	5.733	91	39.1	95.9	0.142551	0.276286	0.00950401	0.36954	0.036851	0.880459
Mozambique	Very High Risk	2005	0.36	1.44193	670	3.61016	49.0322	43.243	5.688	87.1	37.8	91.9	0.111761	0.248298	0.0107016	0.357585	0.0409411	0.807417
Mozambique	Very High Risk	2006	0.366	2.15701	710	6.64405	49.314	42.751	5.634	83.5	36.8	88.3	0.110677	0.285613	0.0103	0.345601	0.0310004	0.828971
Mozambique	Very High Risk	2007	0.378	3.0949	780	4.78115	49.5957	42.234	5.576	78.6	35.9	83.3	0.104234	0.255277	0.00959354	0.332465	0.034798	0.779267
Mozambique	Very High Risk	2008	0.387	3.58625	830	4.41145	49.8775	41.713	5.515	76	35.1	80.6	0.11651	0.232226	0.0159008	0.322817	0.0378957	0.763834
Mozambique	Very High Risk	2009	0.394	3.88707	890	3.44781	50.1593	41.203	5.454	73	34.3	77.5	0.10548	0.270867	0.0178016	0.313915	0.0263799	0.779671
Mozambique	Very High Risk	2010	0.401	4.662	930	3.61995	50.4411	40.715	5.392	72.4	33.7	77	0.120121	0.336072	0.0181426	0.302484	0.0262871	0.859362
Mozambique	Very High Risk	2011	0.397	4.94388	1000	4.50445	50.7036	40.254	5.329	68.8	33.1	73.3	0.253495	0.350001	0.025631	0.292993	0.0261814	1.0099
Mozambique	Very High Risk	2012	0.403	5.22722	1030	4.34577	50.9661	39.816	5.264	66.4	32.6	70.8	0.178622	0.339789	0.0272883	0.2822	0.0275957	0.916388
Mozambique	Very High Risk	2013	0.417	5.59641	1080	4.04237	51.2286	39.396	5.198	64.7	32	69	0.210213	0.257631	0.025806	0.273336	0.0385069	0.849459
Mozambique	Very High Risk	2014	0.425	6.21615	1130	4.43456	51.4911	38.993	5.131	63.2	31.4	67.4	0.197081	0.235209	0.0320376	0.270508	0.0308914	0.813168
Mozambique	Very High Risk	2015	0.433	6.65915	1270	3.7403	51.7536	38.607	5.062	61.5	30.9	65.7	0.190634	0.238249	0.0337835	0.265677	0.0217513	0.794239
Mozambique	Very High Risk	2016	0.441	7.24369	1330	0.884673	52.15	38.236	4.992	59.8	30.3	63.9	0.155988	0.256712	0.0299534	0.257571	0.0227157	0.771077
Mozambique	Very High Risk	2017	0.446	7.12271	1250	0.77539	52.4319	37.876	4.922	57.9	29.8	62.1	0.198309	0.251489	0.0323729	0.24958	0.0241992	0.804465
Nigeria	Very High Risk	1990			1940	8.93068	67.6197	44.265	6.49	124.3	49.7	134.2	0.138882	0.439158	0.0482768	0.271142	0.0751758	1.00361
Nigeria	Very High Risk	1991			1970	-2.16447	70.1923	44.044	6.443	124	49.7	134	0.152059	0.465314	0.049568	0.267776	0.0620382	1.02792
Nigeria	Very High Risk	1992			2030	2.02582	70.761	43.853	6.395	123.7	49.8	133.5	0.174607	0.505765	0.0431342	0.269626	0.060915	1.0881
Nigeria	Very High Risk	1993			1930	-4.45708	71.413	43.69	6.348	123.1	49.8	132.9	0.161963	0.526038	0.0436373	0.267753	0.0619309	1.09689
Nigeria	Very High Risk	1994			1920	-4.23282	71.5923	43.556	6.303	122.4	49.8	132	0.145045	0.500882	0.034875	0.267071	0.0647727	1.04688
Nigeria	Very High Risk	1995			1960	-2.53005	71.7716	43.449	6.262	121.3	49.6	130.8	0.153127	0.529135	0.0370256	0.264647	0.0686359	1.08757
Nigeria	Very High Risk	1996			2040	1.63458	71.9509	43.369	6.224	119.8	49.3	129.2	0.167066	0.539314	0.0375285	0.262423	0.0693924	1.11223
Nigeria	Very High Risk	1997			2090	0.406833	72.1302	43.308	6.19	117.9	48.8	127	0.182496	0.549498	0.0381876	0.263778	0.0742051	1.14579
Nigeria	Very High Risk	1998			2090	0.0571997	72.3095	43.259	6.159	115.5	48.1	124.6	0.159322	0.569394	0.0492087	0.259878	0.0773337	1.15398
Nigeria	Very High Risk	1999		6.12489	2140	-1.89573	72.4888	43.211	6.131	112.8	47.3	121.8	0.137389	0.57018	0.0468715	0.255716	0.0810964	1.13008
Nigeria	Very High Risk	2000			2090	2.41914	72.6681	43.156	6.106	110	46.3	118.6	0.152803	0.577258	0.0390408	0.251128	0.0855009	1.14491
Nigeria	Very High Risk	2001			2290	3.29057	72.8474	43.083	6.083	107	45.2	115.6	0.189915	0.547306	0.047775	0.246275	0.0909815	1.16165
Nigeria	Very High Risk	2002			2590	12.4575	73.0267	42.989	6.06	104	44	112.5	0.195871	0.561723	0.0428349	0.242737	0.0920432	1.17562
Nigeria	Very High Risk	2003	0.45	9.71426	2730	4.65779	73.2061	42.868	6.036	101	42.8	109.5	0.281214	0.568028	0.0495672	0.238145	0.091159	1.26905
Nigeria	Very High Risk	2004	0.46	9.93078	2990	6.4896	73.3854	42.717	6.011	98.1	41.7	106.5	0.285693	0.578059	0.054987	0.232635	0.0905359	1.28475
Nigeria	Very High Risk	2005	0.465	10.4911	3180	3.72162	73.5647	42.537	5.985	95.2	40.7	103.6	0.296701	0.594794	0.0587634	0.227432	0.0899322	1.31149
Nigeria	Very High Risk	2006	0.473		3610	3.32622	73.744	42.333	5.958	92.5	39.9	100.8	0.288669	0.622499	0.080848	0.222936	0.0911344	1.35284
Nigeria	Very High Risk	2007	0.478		3750	3.82207	73.9233	42.111	5.93	90.1	39.2	98.1	0.242748	0.580023	0.0624362	0.218445	0.0921664	1.23965
Nigeria	Very High Risk	2008	0.484		3970	3.97251	74.1026	41.874	5.902	88	38.6	95.7	0.219965	0.565123	0.0673036	0.214295	0.0906013	1.20275
Nigeria	Very High Risk	2009	0.49		4180	5.19796	74.2819	41.62	5.872	86.1	38.3	93.7	0.268632	0.463779	0.0686201	0.208401	0.0906745	1.14131
Nigeria	Very High Risk	2010	0.482	9.572	4450	5.15855	74.4612	41.341	5.839	84.6	38	92	0.30605	0.523715	0.0776185	0.204038	0.0905531	1.24817
Nigeria	Very High Risk	2011	0.492	10.1744	4650	2.52532	74.6405	41.025	5.802	83.3	37.7	90.5	0.260015	0.453327	0.0878948	0.202211	0.100003	1.1431
Nigeria	Very High Risk	2012	0.5		4740	1.47287	74.8198	40.668	5.758	82.2	37.6	89.3	0.215744	0.532016	0.0631545	0.191294	0.097267	1.14689
Nigeria	Very High Risk	2013	0.519		4970	3.85373	74.9991	40.267	5.709	81.2	37.4	88.4	0.251016	0.495639	0.0544319	0.191622	0.0970674	1.13621
Nigeria	Very High Risk	2014	0.523		5320	3.51396	75.1784	39.828	5.653	80.4	37.3	87.4	0.236153	0.493626	0.0623766	0.188118	0.0968566	1.12435
Nigeria	Very High Risk	2015	0.526		5280	-0.0292954	75.3577	39.359	5.592	79.5	37.1	86.5	0.212215	0.496722	0.053996	0.181164	0.0961028	1.08943
Nigeria	Very High Risk	2016	0.526		5120	-4.16841	75.537	38.873	5.526	78.5	36.9	85.4	0.204901	0.495935	0.0439276	0.173989	0.0945268	1.06506
Nigeria	Very High Risk	2017	0.531		5030	-1.78883	75.7163	38.384	5.457	77.3	36.7	84	0.205416	0.461784	0.0409879	0.170648	0.0955242	1.02379
Syria	Very High Risk	1990	0.55	18.0518		4.47778	73.4302	35.875	5.309	29.9	16.2	32.3	0.746917	0.644829	0.0030998	0.0171526	0.170804	1.61504
Syria	Very High Risk	1991	0.556	17.8887		4.79248	73.5227	34.961	5.106	28.9	15.8	31.2	0.817914	0.589492	0.00350068	0.0182398	0.16695	1.62701
Syria	Very High Risk	1992	0.56	16.9597		10.2673	74.0723	34.188	4.92	27.8	15.4	30	0.78412	0.677155	0.00417265	0.0310174	0.154185	1.69322
Syria	Very High Risk	1993	0.564	16.8645		2.25269	74.2301	33.57	4.757	26.6	15	28.9	0.772686	0.685155	0.00510373	0.0224165	0.149189	1.68173
Syria	Very High Risk	1994	0.572	15.3039		4.67885	75.0136	33.108	4.617	25.5	14.7	27.7	0.794954	0.65212	0.00542721	0.0307723	0.154466	1.68651
Syria	Very High Risk	1995	0.575	14.6451		2.83809	75.0299	32.772	4.501	24.4	14.4	26.5	0.830156	0.674934	0.00977969	0.0196244	0.141805	1.72921
Syria	Very High Risk	1996	0.582			1.5084	75.0354	32.512	4.402	23.3	13.9	25.4	0.886156	0.639413	0.00770865	0.0239395	0.140861	1.75264
Syria	Very High Risk	1997	0.586			-1.02535	75.1115	32.27	4.314	22.2	13.4	24.3	0.864159	0.469608	0.00980004	0.0400619	0.149732	1.57596
Syria	Very High Risk	1998	0.588			3.44512	74.8395	32.002	4.232	21.3	13	23.3	0.881353	0.651139	0.012756	0.0446028	0.141743	1.78721
Syria	Very High Risk	1999	0.593			-6.0494	74.9102	31.693	4.152	20.4	12.6	22.3	0.807042	0.521302	0.0129992	0.0475337	0.149649	1.57609
Syria	Very High Risk	2000	0.6			0.25823	74.6055	31.363	4.076	19.6	12.2	21.5	0.778061	0.601573	0.013978	0.0476174	0.141112	1.62769
Syria	Very High Risk	2001	0.607			2.96904	74.6708	31.052	4.007	18.9	11.9	20.7	0.813198	0.625123	0.010848	0.0519289	0.108129	1.6631
Syria	Very High Risk	2002	0.607	12.3351		3.92842	74.8667	30.797	3.948	18.3	11.5	20	0.842959	0.693331	0.0134606	0.0463567	0.114919	1.77332
Syria	Very High Risk	2003	0.62	12.9372		-1.30963	75.2383	30.614	3.899	17.7	11.3	19.4	0.929078	0.620795	0.0133309	0.0929425	0.129269	1.84542
Syria	Very High Risk	2004	0.636	14.9578		4.42588	75.7477	30.487	3.857	17.3	11	19	1.0192	0.634495	0.00975938	0.109854	0.115618	1.94193
Syria	Very High Risk	2005	0.652	18.1437		3.11513	75.3282	30.363	3.814	16.9	10.8	18.6	1.23821	0.708647	0.00835479	0.103681	0.119658	2.23505
Syria	Very High Risk	2006	0.662	20.8438		1.15417	75.5704	30.178	3.762	16.6	10.6	18.2	1.07372	0.621973	0.0107306	0.0792087	0.105584	1.95157
Syria	Very High Risk	2007	0.673	22.4581		1.3451	75.6752	29.876	3.696	16.4	10.4	18	1.19762	0.49504	0.0107245	0.0938671	0.0957019	1.93948
Syria	Very High Risk	2008	0.676	24.046			75.6807	29.43	3.613	16.3	10.3	17.9	1.25559	0.448116	0.0098037	0.0744642	0.0878171	1.90867
Syria	Very High Risk	2009	0.674	24.1373			75.7351	28.842	3.514	16.2	10.2	17.8	1.28835	0.71765	0.0134752	0.0879812	0.120679	2.27396
Syria	Very High Risk	2010	0.672	25.8534			75.7393	28.145	3.404	16.2	10.1	17.8	1.18815	0.578049	0.0131044	0.092968	0.0991658	2.01163
Syria	Very High Risk	2011	0.678	25.8413			75.7774	27.398	3.29	16.4	10.1	17.9	1.13882	0.620067	0.0124417	0.0711715	0.0977599	1.98651
Syria	Very High Risk	2012	0.664	30.905			75.8101	26.67	3.181	17	10.2	18.5	0.990977	0.538815	0.00985312	0.0384239	0.0991761	1.72135
Syria	Very High Risk	2013	0.596	32.8458			75.8101	26.01	3.085	17.4	10.3	19	0.783955	0.569036	0.00987741	0.0230214	0.0993584	1.52393
Syria	Very High Risk	2014	0.556	41.5804			75.8101	25.438	3.005	17.7	10.4	19.3	0.757483	0.366647	0.0106134	0.0285245	0.0847583	1.27228
Syria	Very High Risk	2015	0.537	42.6773			75.8101	24.95	2.94	17.8	10.5	19.4	0.727611	0.401437	0.00664135	0.0199503	0.0712305	1.25433
Syria	Very High Risk	2016	0.528	40.0512			75.8101	24.525	2.889	18	10.6	19.6	0.712291	0.319293	0.00643336	0.020588	0.0626499	1.14361
Syria	Very High Risk	2017	0.564				75.8101	24.115	2.847	18.1	10.7	19.8	0.711396	0.326421	0.00627593	0.0262966	0.063189	1.15636
Yemen	Very High Risk	1990	0.401		2060			52.621	8.606	88.3	43.3	95.2	0.179297	0.264521	0.0396979	0.00759208	0.33806	0.850734
Yemen	Very High Risk	1991	0.401		2090			51.72	8.459	86	42.5	92.7	0.212111	0.254579	0.0419204	0.00765735	0.275051	0.805653
Yemen	Very High Risk	1992	0.404		2220			50.578	8.272	84	41.7	90.5	0.222332	0.307479	0.0411372	0.0222752	0.272157	0.89018
Yemen	Very High Risk	1993	0.406		2260			49.224	8.048	82.3	41.1	88.7	0.197774	0.289548	0.0380459	0.0168381	0.25516	0.819373
Yemen	Very High Risk	1994	0.408		2350			47.704	7.795	80.7	40.7	87.1	0.207938	0.240888	0.0405944	0.0120621	0.23072	0.753691
Yemen	Very High Risk	1995	0.414		2370			46.095	7.525	79.3	40.2	85.5	0.23489	0.233562	0.050957	0.014481	0.221027	0.776269
Yemen	Very High Risk	1996	0.421		2320			44.49	7.251	77.9	39.8	84	0.236279	0.23639	0.0447281	0.0151168	0.209353	0.760901
Yemen	Very High Risk	1997	0.426		2400			42.977	6.986	76.2	39.3	82.2	0.240166	0.242753	0.0429806	0.0166373	0.207483	0.769471
Yemen	Very High Risk	1998	0.431		2590			41.623	6.738	74	38.7	79.9	0.25371	0.273792	0.0477777	0.0211537	0.211757	0.832598
Yemen	Very High Risk	1999	0.435		2550			40.466	6.514	71.5	37.8	77.2	0.267145	0.265403	0.0474117	0.0180558	0.206868	0.827177
Yemen	Very High Risk	2000	0.444		2720			39.517	6.313	68.7	36.8	74.1	0.286553	0.27151	0.0422953	0.0175066	0.197344	0.837624
Yemen	Very High Risk	2001	0.453		2840			38.754	6.13	65.7	35.8	70.9	0.329674	0.247684	0.0351142	0.021617	0.17665	0.835323
Yemen	Very High Risk	2002	0.461		2890			38.111	5.954	62.6	34.7	67.6	0.320789	0.239843	0.0500581	0.0210352	0.177434	0.83002
Yemen	Very High Risk	2003	0.47		2930			37.532	5.778	59.7	33.6	64.5	0.371797	0.24266	0.0556596	0.0216852	0.182098	0.894907
Yemen	Very High Risk	2004	0.477		3010			36.996	5.601	57	32.5	61.5	0.394562	0.231721	0.0790006	0.0282052	0.198057	0.952895
Yemen	Very High Risk	2005	0.483		3190			36.491	5.425	54.3	31.4	58.7	0.416125	0.247242	0.0639732	0.0280469	0.207866	0.986466
Yemen	Very High Risk	2006	0.488		3410			36.021	5.253	51.8	30.3	56.1	0.426474	0.280163	0.0532495	0.0281251	0.205638	1.02167
Yemen	Very High Risk	2007	0.492		3520			35.591	5.09	49.3	29.3	53.5	0.466963	0.296909	0.031992	0.0294656	0.217916	1.07627
Yemen	Very High Risk	2008	0.495		3590			35.201	4.94	47	28.3	51	0.451111	0.23603	0.0121301	0.0265596	0.179956	0.935318
Yemen	Very High Risk	2009	0.502		3750			34.834	4.801	44.9	27.4	48.9	0.478405	0.269104	0.0430781	0.0359178	0.165596	1.022
Yemen	Very High Risk	2010	0.506		3920			34.472	4.674	43.6	26.8	47.5	0.45891	0.282558	0.0265582	0.0330778	0.159478	0.995392
Yemen	Very High Risk	2011	0.506		3350			34.091	4.554	43.1	26.6	46.9	0.38422	0.241867	0.0173388	0.0287567	0.153144	0.856928
Yemen	Very High Risk	2012	0.504		3340			33.68	4.439	43	26.6	46.8	0.376572	0.308506	0.057565	0.0351805	0.156305	0.96619
Yemen	Very High Risk	2013	0.509		3520			33.229	4.326	43	26.6	46.9	0.461604	0.269557	0.0523456	0.0358369	0.177387	1.02745
Yemen	Very High Risk	2014	0.502					32.735	4.214	43	26.6	46.9	0.517452	0.259611	0.0518998	0.0405284	0.13895	1.03698
Yemen	Very High Risk	2015	0.483					32.197	4.103	43.4	26.6	47.3	0.260131	0.224628	0.0477685	0.0203523	0.131596	0.708113
Yemen	Very High Risk	2016	0.474					31.627	3.994	43.3	26.6	47.3	0.22411	0.204813	0.0399728	0.0200457	0.129966	0.641416
Yemen	Very High Risk	2017	0.467					31.04	3.89	43.3	26.7	47.3	0.210372	0.195913	0.035492	0.0198317	0.126902	0.610369
Belgium	Very Low Risk	1990	0.813	37.6837	18700	2.83027	43.9671	12.4	1.62	8.3	4.6	9.5	4.09864	1.04	0.14436	0.835312	0.657672	6.91392
Belgium	Very Low Risk	1991	0.817	39.1077	19690	1.45537	43.3577	12.6	1.66	8.1	4.4	9.2	4.2574	1.04978	0.127274	0.780085	0.648167	7.00777
Belgium	Very Low Risk	1992	0.832		20360	1.11957	44.8202	12.4	1.65	7.7	4.2	8.8	4.22938	1.00563	0.130853	0.762746	0.663027	6.93957
Belgium	Very Low Risk	1993	0.845	44.8517	20760	-1.348	45.1859	12	1.61	7.3	4.1	8.3	3.95678	0.925462	0.116849	0.899788	0.546456	6.5987
Belgium	Very Low Risk	1994	0.852	47.9145	21990	2.90932	45.4601	11.5	1.56	6.8	3.9	7.7	4.03218	0.961482	0.140618	0.973408	0.519176	6.78176
Belgium	Very Low Risk	1995	0.859	53.4344	22880	2.17055	45.5515	11.4	1.56	6.3	3.8	7.1	4.31004	1.03945	0.154524	0.858341	0.545677	7.05797
Belgium	Very Low Risk	1996	0.864	55.447	23220	1.12367	45.7343	11.5	1.59	5.9	3.6	6.6	4.7493	1.01751	0.123203	0.797917	0.478951	7.33455
Belgium	Very Low Risk	1997	0.869		24300	3.54279	46.0085	11.4	1.6	5.5	3.5	6.2	4.73927	0.982961	0.123729	0.797815	0.538936	7.34337
Belgium	Very Low Risk	1998	0.873		24960	1.74432	46.2523	11.2	1.6	5.2	3.3	5.8	4.96737	1.01784	0.124172	0.875834	0.527617	7.67637
Belgium	Very Low Risk	1999	0.875	57.1272	26030	3.30571	46.3437	11.2	1.62	5	3.1	5.6	4.67443	1.00328	0.118164	0.864324	0.541045	7.36926
Belgium	Very Low Risk	2000	0.88	58.1691	28510	3.46545	45.8917	11.4	1.67	4.8	2.9	5.3	4.75156	1.03766	0.108791	0.970677	0.541568	7.58177
Belgium	Very Low Risk	2001	0.883	58.8563	29340	0.752483	45.7992	11.2	1.67	4.6	2.8	5.1	4.86182	1.03121	0.100157	0.947916	0.530027	7.62849
Belgium	Very Low Risk	2002	0.886	59.3828	30810	1.25198	45.8752	10.9	1.65	4.4	2.8	4.9	4.64086	1.16322	0.0986539	0.874868	0.545911	7.49597
Belgium	Very Low Risk	2003	0.889	59.8345	31490	0.61588	45.9775	11	1.67	4.3	2.7	4.8	4.89929	1.09112	0.114987	0.889853	0.5313	7.69481
Belgium	Very Low Risk	2004	0.893	61.0229	32480	3.12393	45.9478	11.3	1.72	4.1	2.7	4.6	4.92286	0.978292	0.113484	0.745879	0.563035	7.50081
Belgium	Very Low Risk	2005	0.897	61.0855	33590	1.76046	45.6737	11.4	1.76	4	2.6	4.5	5.04381	1.04445	0.0760636	0.882459	0.523496	7.73847
Belgium	Very Low Risk	2006	0.904	61.6536	35720	1.87818	45.5746	11.6	1.8	3.9	2.6	4.4	5.08109	1.04792	0.0601473	0.799285	0.571072	7.72227
Belgium	Very Low Risk	2007	0.907	61.2001	37260	2.91834	45.142	11.7	1.82	3.9	2.5	4.3	5.02348	1.08729	0.079708	0.746641	0.548195	7.65258
Belgium	Very Low Risk	2008	0.906	62.0862	38800	-0.343453	45.0892	11.9	1.85	3.8	2.5	4.2	5.03112	1.03522	0.0902222	0.658285	0.492125	7.47224
Belgium	Very Low Risk	2009	0.907	65.2677	38480	-2.80592	45.033	11.8	1.84	3.7	2.4	4.1	4.4686	1.10302	0.105666	0.589063	0.503161	6.94725
Belgium	Very Low Risk	2010	0.91	67.829	40480	1.92876	44.7721	11.9	1.86	3.6	2.3	4.1	4.53027	1.15641	0.112679	0.592211	0.460732	7.03205
Belgium	Very Low Risk	2011	0.911	69.8425	41010	0.380035	44.1116	11.7	1.81	3.6	2.3	4	4.14876	1.1963	0.110904	0.698722	0.454667	6.77949
Belgium	Very Low Risk	2012	0.913	71.192	43270	0.116403	43.9894	11.5	1.8	3.5	2.3	3.9	4.15638	1.20623	0.114186	0.974461	0.433566	7.05253
Belgium	Very Low Risk	2013	0.916	72.1155	44750	-0.0131484	44.138	11.3	1.76	3.4	2.3	3.8	4.16964	1.11898	0.118215	0.979121	0.414803	6.96899
Belgium	Very Low Risk	2014	0.918	72.9974	45870	1.1286	43.9663	11.2	1.74	3.3	2.2	3.7	4.10065	1.29307	0.123206	0.672492	0.40736	6.77319
Belgium	Very Low Risk	2015	0.922	74.5598	46850	1.45189	43.8573	10.8	1.7	3.2	2.2	3.6	3.90381	1.16269	0.111292	0.488518	0.40765	6.24523
Belgium	Very Low Risk	2016	0.924	75.8906	49060	0.755269	44.6103	10.8	1.68	3.1	2.2	3.4	4.03706	1.03746	0.119266	0.544203	0.366688	6.23542
Belgium	Very Low Risk	2017	0.929	79.6617	50900	1.21742	43.8243	10.5	1.65	2.9	2.1	3.3	4.44839	1.04225	0.113091	0.481772	0.361761	6.60318
Denmark	Very Low Risk	1990	0.806	34.0951	17580	1.31053	65.7702	12.3	1.67	7.4	4.4	8.3	4.65595	1.33292	1.28422	1.03505	0.195645	8.72762
Denmark	Very Low Risk	1991	0.811	36.4591	18350	1.13084	65.3456	12.5	1.68	7	4.2	7.8	4.68003	1.38332	1.25822	1.0206	0.243571	8.80636
Denmark	Very Low Risk	1992	0.815	38.6327	19160	1.62042	64.954	13.1	1.76	6.5	4.1	7.3	4.48181	1.03184	1.25023	0.975497	0.242665	8.1424
Denmark	Very Low Risk	1993	0.822	42.7173	19680	-0.32196	64.5534	13	1.75	6.1	4	6.8	4.47241	1.35551	1.05997	0.891371	0.22265	8.18926
Denmark	Very Low Risk	1994	0.831	44.6552	21160	4.97735	63.4221	13.4	1.81	5.7	3.9	6.4	4.53133	1.07697	1.00325	1.07408	0.245911	8.117
Denmark	Very Low Risk	1995	0.837	45.4468	22230	2.49225	64.247	13.3	1.8	5.4	3.9	6	4.6138	1.30134	1.15022	0.965429	0.265095	8.49945
Denmark	Very Low Risk	1996	0.844	47.7991	23220	2.31941	64.0113	12.9	1.75	5.2	3.8	5.7	4.43759	1.21179	0.962637	0.902298	0.291977	8.00662
Denmark	Very Low Risk	1997	0.85		24470	2.83266	63.3514	12.8	1.75	5	3.8	5.5	4.47812	1.16684	0.968141	1.08662	0.335418	8.24056
Denmark	Very Low Risk	1998	0.856	52.455	25450	1.84761	62.9743	12.5	1.72	4.9	3.7	5.4	4.3969	1.2554	0.992958	1.36555	0.343443	8.56265
Denmark	Very Low Risk	1999	0.868	55.8192	26370	2.60794	62.3144	12.4	1.73	4.8	3.6	5.3	4.22369	1.19557	0.998876	1.47785	0.359151	8.45184
Denmark	Very Low Risk	2000	0.87	57.2183	28020	3.40068	62.3851	12.6	1.77	4.7	3.5	5.2	4.25443	1.35916	1.04522	1.48293	0.387277	8.73554
Denmark	Very Low Risk	2001	0.883	59.9979	29020	0.462534	63.0686	12.2	1.74	4.7	3.4	5.2	4.26689	1.4584	0.88674	1.13416	0.336574	8.28733
Denmark	Very Low Risk	2002	0.89	63.5084	30260	0.145881	62.8093	11.9	1.72	4.6	3.2	5.1	4.22661	1.24362	0.852645	1.13065	0.392652	8.03947
Denmark	Very Low Risk	2003	0.901	67.5043	30510	0.117358	62.6444	12	1.76	4.5	3.2	5	4.36602	1.36499	0.853611	1.17727	0.416022	8.38601
Denmark	Very Low Risk	2004	0.905	74.395	32950	2.40323	62.3615	12	1.78	4.3	3.1	4.8	4.35902	1.36454	0.80988	1.16655	0.470749	8.36382
Denmark	Very Low Risk	2005	0.91	80.3745	34430	2.05511	63.7992	11.9	1.8	4.2	3.1	4.6	4.31681	1.51044	0.677357	1.2456	0.470392	8.42311
Denmark	Very Low Risk	2006	0.912	79.0196	37740	3.57206	63.8699	12	1.85	4	3	4.4	4.46292	1.1639	0.755742	1.20326	0.470003	8.24651
Denmark	Very Low Risk	2007	0.911	78.5522	39150	0.462731	62.7622	11.7	1.84	3.8	2.9	4.2	4.34948	1.15249	0.747854	1.25345	0.460665	8.15871
Denmark	Very Low Risk	2008	0.917	75.6821	41740	-1.09484	62.88	11.8	1.89	3.7	2.8	4.1	4.41472	1.38664	0.497245	1.03866	0.441037	7.97169
Denmark	Very Low Risk	2009	0.914	74.2838	40760	-5.41401	62.0787	11.4	1.84	3.6	2.8	4	3.76054	1.28867	0.608311	0.807872	0.465559	7.14278
Denmark	Very Low Risk	2010	0.917	73.5967	43740	1.41949	61.8902	11.4	1.87	3.5	2.9	3.9	3.77207	0.963785	0.670683	1.01899	0.564814	7.18907
Denmark	Very Low Risk	2011	0.93	76.7583	45340	0.920394	63.3985	10.6	1.75	3.4	3	3.8	3.86639	0.994454	0.518633	0.850807	0.547115	6.95646
Denmark	Very Low Risk	2012	0.931	79.1083	45820	-0.149916	65.6	10.4	1.73	3.4	3.1	3.9	3.74328	1.14178	0.390616	0.803107	0.470123	6.74453
Denmark	Very Low Risk	2013	0.933	80.931	48210	0.513424	65.7	10	1.67	3.5	3.2	3.9	3.74335	1.0769	0.436119	1.01628	0.491732	6.95227
Denmark	Very Low Risk	2014	0.935	81.0291	49640	1.10543	66.3158	10.1	1.69	3.5	3.2	3.9	3.437	1.07634	0.734542	1.12216	0.499389	7.06377
Denmark	Very Low Risk	2015	0.933	82.1295	50550	1.62217	65.8475	10.2	1.71	3.5	3.3	3.9	3.48238	1.09142	0.826539	1.02741	0.514327	7.14514
Denmark	Very Low Risk	2016	0.935	81.0567	53250	2.44337	65.6407	10.8	1.79	3.5	3.2	3.9	3.49679	0.916877	0.859379	0.941359	0.521426	6.91616
Denmark	Very Low Risk	2017	0.936	80.616	56070	2.16236	65.7822	10.6	1.75	3.4	3.2	3.9	3.38652	1.11526	0.781236	0.929655	0.519157	6.92888
Estonia	Very Low Risk	1990	0.735	24.7543				14.2	2.05	14	9.9	15.7
Estonia	Very Low Risk	1991	0.73	24.3597				12.4	1.8	13.9	9.8	15.6
Estonia	Very Low Risk	1992	0.722	24.5222			32.4133	11.8	1.71	13.7	9.7	15.4	4.18618	0.610157	0.310978	0.558288	0.0746877	5.77641
Estonia	Very Low Risk	1993	0.715	23.5308			31.1394	10.2	1.49	13.4	9.5	15.1	3.30188	0.608455	0.255003	0.302591	0.0768065	4.59218
Estonia	Very Low Risk	1994	0.72	24.4037		0.483696	25.9731	9.7	1.42	13	9.1	14.6	3.19689	0.56504	0.142494	0.567314	0.105183	4.61174
Estonia	Very Low Risk	1995	0.729	25.4499		6.40966	23.3782	9.4	1.38	12.4	8.5	13.9	3.11781	0.679744	0.194126	0.24453	0.130507	4.40231
Estonia	Very Low Risk	1996	0.74	40.1861		6.49564	23.7084	9.4	1.37	11.7	7.8	13.1	3.74843	0.879775	0.158688	0.576351	0.17802	5.5837
Estonia	Very Low Risk	1997	0.754	44.0633		14.3437	24.1331	9	1.32	10.9	7.1	12.2	4.67617	0.770762	0.137874	0.568815	0.223355	6.4204
Estonia	Very Low Risk	1998	0.766	47.3213		5.33728	24.6049	8.8	1.28	10.1	6.4	11.3	4.32447	0.768106	0.119322	0.653302	0.261465	6.16545
Estonia	Very Low Risk	1999	0.773	49.6148		-0.696296	23.6141	9	1.3	9.4	5.8	10.5	4.01294	0.62922	0.123195	0.912291	0.13685	5.84487
Estonia	Very Low Risk	2000	0.787	54.5441	9070	9.57521	23.2602	9.4	1.36	8.7	5.3	9.7	3.05469	0.918749	0.180638	1.59177	0.15462	5.95024
Estonia	Very Low Risk	2001	0.797	58.6614	9810	6.6568	20.9955	9.1	1.32	8	4.8	8.9	3.80958	0.725453	0.0404473	2.74384	0.123772	7.48456
Estonia	Very Low Risk	2002	0.805	61.5372	11050	7.48107	16.4709	9.4	1.36	7.3	4.4	8.1	3.7052	0.685689	0.0590047	3.05981	0.129228	7.67886
Estonia	Very Low Risk	2003	0.813	64.3991	12360	8.24393	19.5494	9.5	1.37	6.7	4	7.4	4.57607	0.757289	0.0478086	3.39748	0.202031	9.02161
Estonia	Very Low Risk	2004	0.821	66.1838	13710	7.40765	18.1741	10.3	1.47	6.1	3.7	6.8	4.96079	0.886364	0.0813836	2.54816	0.177851	8.69766
Estonia	Very Low Risk	2005	0.832	67.9128	15870	10.1187	20.8044	10.6	1.52	5.6	3.4	6.2	4.0126	0.703832	0.0138186	2.43547	0.154087	7.37611
Estonia	Very Low Risk	2006	0.839	67.8659	18250	10.3676	21.196	11	1.58	5.1	3.1	5.6	4.48372	0.786043	0.000637308	2.61724	0.148727	8.08384
Estonia	Very Low Risk	2007	0.846	67.6747	20450	8.06544	21.5758	11.8	1.69	4.7	2.8	5.1	4.63598	0.826	0.0784537	2.16781	0.134559	7.90873
Estonia	Very Low Risk	2008	0.848	66.4418	21640	-4.83411	21.3918	12	1.72	4.3	2.6	4.7	3.90346	0.661087	0.0874077	1.79128	0.154499	6.65307
Estonia	Very Low Risk	2009	0.846	66.6319	19980	-14.2688	21.9816	11.8	1.7	3.9	2.3	4.3	3.25801	0.729899	0.0480704	1.94592	0.11372	6.15103
Estonia	Very Low Risk	2010	0.852	68.1845	20650	2.92479	22.3826	11.9	1.72	3.6	2.2	3.9	3.25062	0.56045	0.00174373	1.99095	0.129459	5.98251
Estonia	Very Low Risk	2011	0.86	70.3691	23530	7.77061	22.3166	11.1	1.61	3.3	2	3.6	3.03142	0.561124	0.0112305	2.1861	0.141507	5.98263
Estonia	Very Low Risk	2012	0.865	72.3751	25110	3.49464	22.5501	10.6	1.56	3.1	1.8	3.4	3.24709	0.568582	0.0217124	2.89793	0.137303	6.93452
Estonia	Very Low Risk	2013	0.869	73.9212	26980	1.70751	22.1992	10.3	1.52	2.8	1.7	3.1	3.25147	0.420468	0.0642294	2.18898	0.111297	6.0977
Estonia	Very Low Risk	2014	0.871	73.3078	28310	3.25777	22.4063	10.3	1.54	2.6	1.5	2.9	3.10145	0.50859	0.0778909	2.89699	0.103192	6.75692
Estonia	Very Low Risk	2015	0.877	72.1676	28750	1.77815	22.8433	10.6	1.58	2.5	1.4	2.7	3.00318	0.64547	0.0773238	3.09655	0.121902	7.02799
Estonia	Very Low Risk	2016	0.881	71.3904	30870	3.15778	23.0734	10.7	1.6	2.3	1.3	2.5	3.23279	0.202381	0.0693897	3.34794	0.118103	7.02663
Estonia	Very Low Risk	2017	0.885	69.635	33040	5.3715	23.0504	10.5	1.59	2.1	1.2	2.3	3.18307	0.446305	0.0858069	3.25881	0.115249	7.16081
Germany	Very Low Risk	1990	0.808		19630	4.35164	51.6484	11.4	1.45	7	3.4	7.9	4.48541	0.928761	0.0921321	1.02479	0.206556	6.83879
Germany	Very Low Risk	1991	0.816	33.6599	21020	4.34522	49.082	10.4	1.33	6.6	3.5	7.4	4.48882	0.90278	0.0799606	0.528371	0.207257	6.3146
Germany	Very Low Risk	1992	0.821	35.4326	21730	1.15105	48.5521	10	1.29	6.2	3.5	6.9	4.35222	0.808714	0.0752079	0.545368	0.241467	6.11852
Germany	Very Low Risk	1993	0.831	39.4206	21860	-1.62568	49.1579	9.8	1.28	5.8	3.3	6.5	4.10045	0.814355	0.0669556	0.530303	0.21757	5.82717
Germany	Very Low Risk	1994	0.837	42.5006	22740	2.03735	49.5775	9.5	1.24	5.5	3.2	6.2	4.12232	0.798186	0.0671654	0.57954	0.221585	5.8926
Germany	Very Low Risk	1995	0.842	45.3274	23480	1.24614	49.6792	9.4	1.25	5.3	3.1	5.9	4.09703	0.816895	0.0690517	0.529696	0.195667	5.81695
Germany	Very Low Risk	1996	0.846	46.9425	24020	0.514437	49.6634	9.7	1.3	5	3	5.6	4.10745	0.783877	0.0669134	0.494882	0.179486	5.7428
Germany	Very Low Risk	1997	0.851	47.7921	24520	1.64333	49.6405	9.9	1.35	4.8	2.9	5.4	3.96165	0.831796	0.0628331	0.505006	0.178562	5.65798
Germany	Very Low Risk	1998	0.86		25200	1.99849	49.7765	9.6	1.36	4.7	2.9	5.2	3.97637	0.827511	0.0719517	0.518811	0.174271	5.69248
Germany	Very Low Risk	1999	0.868		26110	1.82143	49.1489	9.4	1.36	4.5	2.8	5	3.66798	0.809803	0.055116	0.507391	0.147968	5.31538
Germany	Very Low Risk	2000	0.876		27060	2.77322	48.9125	9.3	1.38	4.4	2.8	4.8	3.69315	0.775174	0.0602114	0.640956	0.158868	5.45689
Germany	Very Low Risk	2001	0.884		28180	1.51056	48.822	8.9	1.35	4.3	2.7	4.7	3.73377	0.840571	0.055231	0.489921	0.128159	5.38727
Germany	Very Low Risk	2002	0.89		28870	-0.365628	48.6356	8.7	1.34	4.2	2.7	4.6	3.64387	0.760722	0.0545826	0.471927	0.143717	5.19777
Germany	Very Low Risk	2003	0.896		29570	-0.755077	48.74	8.6	1.34	4.1	2.7	4.5	3.65499	0.75296	0.0586767	0.544691	0.146491	5.27351
Germany	Very Low Risk	2004	0.907		31500	1.19706	48.78	8.6	1.36	4	2.6	4.4	3.54963	0.890773	0.0524513	0.5313	0.145201	5.30726
Germany	Very Low Risk	2005	0.908		32060	0.788917	48.833	8.3	1.34	3.9	2.6	4.3	3.52735	0.813845	0.0585444	0.489487	0.140583	5.15951
Germany	Very Low Risk	2006	0.918		34690	3.93361	48.5949	8.2	1.33	3.8	2.6	4.2	3.68949	0.809362	0.0652737	0.604659	0.149277	5.44329
Germany	Very Low Risk	2007	0.921		36770	3.11425	48.6133	8.3	1.37	3.7	2.5	4.1	3.52477	0.86719	0.0578362	0.65411	0.159201	5.38534
Germany	Very Low Risk	2008	0.924		38160	1.15203	48.5357	8.3	1.38	3.6	2.4	4	3.71874	0.863387	0.0525885	0.478841	0.158763	5.40632
Germany	Very Low Risk	2009	0.924		37670	-5.45458	48.4381	8.1	1.36	3.5	2.4	3.9	3.40178	0.864595	0.0604844	0.371792	0.15389	4.99065
Germany	Very Low Risk	2010	0.927		39760	4.33961	47.91	8.3	1.39	3.5	2.3	3.8	3.72488	0.8071	0.0538253	0.495125	0.157538	5.37156
Germany	Very Low Risk	2011	0.933		43630	5.86964	47.9659	8.3	1.39	3.4	2.3	3.7	3.58743	0.790447	0.0531976	0.513142	0.173906	5.23736
Germany	Very Low Risk	2012	0.934		44400	0.230161	47.8109	8.4	1.41	3.4	2.3	3.7	3.41624	0.808333	0.0497052	0.480197	0.163203	5.04629
Germany	Very Low Risk	2013	0.935	61.3868	46040	0.163871	47.8589	8.5	1.42	3.3	2.3	3.6	3.4423	0.782022	0.0461061	0.497814	0.170373	5.07068
Germany	Very Low Risk	2014	0.937	65.5039	47950	1.78434	47.9364	8.8	1.47	3.3	2.3	3.6	3.26002	0.836081	0.0501765	0.497864	0.169788	4.95768
Germany	Very Low Risk	2015	0.938	67.7469	48760	0.617105	47.9591	9	1.5	3.3	2.3	3.6	3.23093	0.763748	0.0460999	0.513644	0.178159	4.8649
Germany	Very Low Risk	2016	0.941	69.5806	51810	1.4081	47.6786	9.6	1.6	3.3	2.3	3.6	3.20057	0.720434	0.053109	0.479325	0.184205	4.7621
Germany	Very Low Risk	2017	0.943	70.2467	54060	2.21924	47.7631	9.5	1.57	3.3	2.3	3.5	3.17594	0.703967	0.0459533	0.47279	0.183102	4.70294
Qatar	Very Low Risk	1990	0.75	20.1891			5.25409	22.509	4.013	17.7	11.3	19.3	5.87078	0.619941	0.157553	0.0717489	0.427587	7.18779
Qatar	Very Low Risk	1991	0.747	20.0229			5.25409	21.826	3.893	16.6	10.6	18.1	7.71472	0.55211	0.220928	0.0709089	0.421852	9.03107
Qatar	Very Low Risk	1992	0.751	18.8812			5.51249	21.324	3.795	15.6	9.9	16.9	7.91571	0.6352	0.215875	0.0783091	0.395807	9.28302
Qatar	Very Low Risk	1993	0.762	20.1969			5.59862	20.938	3.714	14.7	9.3	15.9	8.33297	0.644693	0.195108	0.0543243	0.410468	9.68009
Qatar	Very Low Risk	1994	0.773	20.1486			5.59862	20.635	3.647	13.9	8.8	15	8.1771	0.64555	0.159163	0.0550949	0.411468	9.48981
Qatar	Very Low Risk	1995	0.782	21.6855			5.59862	20.391	3.588	13.1	8.3	14.2	9.65427	0.676593	0.147059	0.046303	0.433799	11.004
Qatar	Very Low Risk	1996	0.794	24.08			5.68475	20.191	3.532	12.6	7.9	13.6	10.1822	0.56141	0.14655	0.0582939	0.296146	11.2936
Qatar	Very Low Risk	1997	0.806	24.9904			5.68475	20.013	3.473	12	7.6	13	10.1703	0.677608	0.133623	0.0804513	0.383174	11.509
Qatar	Very Low Risk	1998	0.81	25.1126			5.68475	19.829	3.407	11.6	7.2	12.5	9.43917	0.656261	0.156076	0.113373	0.367841	10.7849
Qatar	Very Low Risk	1999	0.814	25.1665			5.68475	19.599	3.329	11.2	6.9	12.1	8.52344	0.576886	0.0930791	0.147271	0.275296	9.67509
Qatar	Very Low Risk	2000	0.816		89190		5.68475	19.267	3.236	10.7	6.6	11.6	9.24344	0.672821	0.113106	0.076178	0.365051	10.5291
Qatar	Very Low Risk	2001	0.817	20.0462	95060	0.0896744	5.71059	18.774	3.124	10.3	6.3	11.2	9.60419	0.842839	0.167884	0.304802	0.422766	11.3871
Qatar	Very Low Risk	2002	0.822	16.9111	98680	2.85786	5.55556	18.11	2.996	10	6.1	10.8	10.5709	0.74405	0.154358	0.112481	0.444597	12.0775
Qatar	Very Low Risk	2003	0.83	15.4682	100940	-2.50517	5.56417	17.287	2.858	9.6	5.9	10.4	14.5325	0.719582	0.228731	0.158247	0.363602	16.0515
Qatar	Very Low Risk	2004	0.832	17.4614	105810	7.8964	5.56417	16.331	2.713	9.3	5.7	10	12.9215	0.544674	0.137012	0.218903	0.293941	14.162
Qatar	Very Low Risk	2005	0.838	17.416	95760	-6.42887	5.52972	15.297	2.569	8.9	5.5	9.7	11.2933	0.680308	0.217014	0.246805	0.456522	12.9491
Qatar	Very Low Risk	2006	0.835	17.3366	114330	6.76501	5.6503	14.258	2.433	8.7	5.3	9.4	14.1038	0.667229	0.2781	0.226767	0.49614	15.8309
Qatar	Very Low Risk	2007	0.838	11.9333	116350	-0.966955	5.6503	13.289	2.312	8.4	5.1	9.1	15.4645	0.691743	0.24038	0.121786	0.443327	17.0201
Qatar	Very Low Risk	2008	0.843	10.3368	117680	-0.209668	5.77606	12.449	2.211	8.2	4.9	8.8	14.286	0.879193	0.282625	0.173958	0.629699	16.2956
Qatar	Very Low Risk	2009	0.841	9.31458	110640	-2.81031	5.60724	11.767	2.13	8	4.8	8.6	14.0405	0.619863	0.211376	0.105075	0.438427	15.4588
Qatar	Very Low Risk	2010	0.834	9.36097	118390	6.61878	5.72782	11.25	2.07	7.8	4.6	8.4	12.3329	0.83164	0.188677	0.131471	0.676975	14.2071
Qatar	Very Low Risk	2011	0.84	11.0719	128340	3.37659	5.60121	10.884	2.027	7.6	4.5	8.2	12.3731	0.688982	0.25991	0.130674	0.519665	14.0144
Qatar	Very Low Risk	2012	0.854	10.923	132440	-2.91001	5.72954	10.614	1.997	7.4	4.3	8	12.4543	0.585605	0.272495	0.177992	0.358852	13.8864
Qatar	Very Low Risk	2013	0.842	11.9936	131020	-0.791126	5.90009	10.396	1.972	7.2	4.2	7.8	11.3487	0.45623	0.172989	0.167024	0.325762	12.5157
Qatar	Very Low Risk	2014	0.835	13.5804	123250	0.0819947	5.88338	10.208	1.95	7	4.1	7.5	12.9254	0.49313	0.177671	0.211482	0.352787	14.2029
Qatar	Very Low Risk	2015	0.839	14.7013	90920	0.404651	5.90078	10.033	1.929	6.7	4	7.2	13.2991	0.527019	0.175551	0.173115	0.372816	14.5843
Qatar	Very Low Risk	2016	0.845	15.6428	82490	-0.378459	5.83116	9.862	1.907	6.4	3.8	6.9	12.8975	0.563716	0.18076	0.17352	0.36436	14.2185
Qatar	Very Low Risk	2017	0.848	16.6273	91500	-4.04085	5.83116	9.698	1.886	6.1	3.7	6.6	13.4473	0.545373	0.179142	0.144356	0.364449	14.7204
Singaphore	Very Low Risk	1990	0.721		23600	5.63199	2.98507	18.2	1.83	6.1	4.1	6.7	3.13377	0.617014	0.166137	0.433483	0.276891	4.6346
Singaphore	Very Low Risk	1991	0.731		25170	3.69548	1.79104	17.1	1.73	5.5	3.6	6	3.41391	0.486058	0.195456	0.467841	0.355809	4.9254
Singaphore	Very Low Risk	1992	0.742		27060	3.48361	1.79104	16.8	1.72	5	3.1	5.4	4.23186	0.418324	0.225994	0.456418	0.24765	5.58612
Singaphore	Very Low Risk	1993	0.753		29450	8.67835	1.79104	16.8	1.74	4.6	2.7	4.9	4.856	0.460549	0.205387	0.48781	0.201303	6.21607
Singaphore	Very Low Risk	1994	0.764		33130	7.66706	1.79104	16.2	1.71	4.2	2.4	4.5	5.37991	0.435235	0.199728	0.56073	0.216958	6.79733
Singaphore	Very Low Risk	1995	0.774		35380	3.99331	1.79104	15.6	1.67	4	2.2	4.3	4.95333	0.409692	0.179493	0.701902	0.244362	6.4945
Singaphore	Very Low Risk	1996	0.783		36650	3.19097	1.79104	15.2	1.66	3.8	2.1	4.1	5.11668	0.394669	0.17339	0.666637	0.208903	6.56668
Singaphore	Very Low Risk	1997	0.794		40100	4.74351	1.79104	14.5	1.61	3.6	2	3.9	5.85547	0.378567	0.178483	0.558259	0.221436	7.1994
Singaphore	Very Low Risk	1998	0.799		38160	-5.4622	1.79104	13.1	1.48	3.4	1.9	3.7	4.78272	0.254951	0.136451	0.471418	0.196172	5.85006
Singaphore	Very Low Risk	1999	0.81		40460	4.88248	1.79104	12.8	1.47	3.2	1.8	3.5	5.17555	0.455851	0.155687	0.498371	0.230348	6.52529
Singaphore	Very Low Risk	2000	0.821		43570	7.1668	1.79104	13.7	1.6	3	1.6	3.3	6.93497	0.445448	0.153658	0.479603	0.235657	8.25917
Singaphore	Very Low Risk	2001	0.825		42850	-3.70187	1.79104	11.8	1.41	2.8	1.5	3.1	6.13706	0.48703	0.154101	0.366839	0.209253	7.36511
Singaphore	Very Low Risk	2002	0.833		44220	2.97056	1.77778	11.4	1.37	2.6	1.4	2.9	5.35834	0.43193	0.176978	0.341592	0.258411	6.57926
Singaphore	Very Low Risk	2003	0.842		47460	6.08861	1.16448	10.5	1.27	2.5	1.3	2.7	4.52763	0.443991	0.227122	0.446273	0.180673	5.84658
Singaphore	Very Low Risk	2004	0.849		51020	8.45331	1.1611	10.3	1.26	2.4	1.3	2.6	5.59453	0.421316	0.211139	0.559287	0.238954	7.0482
Singaphore	Very Low Risk	2005	0.874		55400	4.86497	1.10305	10.2	1.26	2.3	1.3	2.5	5.1604	0.418045	0.234092	0.445279	0.230053	6.51301
Singaphore	Very Low Risk	2006	0.881		62180	5.64677	1.08069	10.3	1.28	2.3	1.2	2.5	5.55366	0.426493	0.246165	0.56664	0.214927	7.03591
Singaphore	Very Low Risk	2007	0.882		66820	4.57357	1.15108	10.3	1.29	2.2	1.2	2.4	5.22003	0.445211	0.242667	0.571092	0.224841	6.72769
Singaphore	Very Low Risk	2008	0.888		65090	-3.41098	1	10.2	1.28	2.2	1.2	2.4	6.0208	0.470938	0.235516	0.489798	0.200546	7.44503
Singaphore	Very Low Risk	2009	0.888		62720	-2.85354	1	9.9	1.22	2.2	1.1	2.4	5.84288	0.473842	0.23535	0.366755	0.211724	7.15911
Singaphore	Very Low Risk	2010	0.909		74480	12.5143	1.05413	9.3	1.15	2.2	1.1	2.4	5.00517	0.534104	0.234787	0.432679	0.216721	6.45424
Singaphore	Very Low Risk	2011	0.913		77300	4.14378	1.03693	9.5	1.2	2.2	1.1	2.4	5.12575	0.577114	0.237653	0.732302	0.252742	6.95794
Singaphore	Very Low Risk	2012	0.918		78420	1.92994	1.03399	10.1	1.29	2.2	1.1	2.4	5.49501	0.628407	0.211606	0.75473	0.23639	7.35917
Singaphore	Very Low Risk	2013	0.921		78530	3.15333	0.947666	9.3	1.19	2.2	1	2.4	5.0494	0.54746	0.213556	0.568489	0.243174	6.66009
Singaphore	Very Low Risk	2014	0.926		81490	2.59715	0.930889	9.8	1.25	2.2	1	2.4	4.70018	0.55061	0.226071	0.34437	0.265253	6.12601
Singaphore	Very Low Risk	2015	0.931		81040	1.77391	0.930889	9.7	1.24	2.2	1	2.3	4.96318	0.570628	0.214072	0.36915	0.281367	6.43934
Singaphore	Very Low Risk	2016	0.935	83.941	83730	1.91261	0.930889	9.4	1.2	2.2	1	2.3	5.01771	0.542687	0.215214	0.258628	0.250783	6.32479
Singaphore	Very Low Risk	2017	0.933	84.7929	87740	4.24421	0.930889	8.9	1.16	2.1	1	2.3	4.62517	0.526929	0.202891	0.225832	0.247002	5.86847
Angola	High Risk	1990	..	0.55307	2990	-6.65753	46.0448	50.383	7.272	131.3	53.3	140.9	0.133005	0.153493	0.0628613	0.125375	0.257369	0.743203
Angola	High Risk	1991	..	0.54504	3310	-2.31086	36.5466	50.168	7.208	131.2	53.3	141	0.137857	0.150515	0.047782	0.125686	0.239795	0.713635
Angola	High Risk	1992	..	0.50501	1630	-8.87697	36.6713	49.919	7.138	131.3	53.4	141.1	0.130815	0.150656	0.0398673	0.128394	0.23411	0.696396
Angola	High Risk	1993	..		1490	-26.4118	36.7959	49.652	7.065	131.4	53.3	141.1	0.131202	0.13686	0.0379568	0.131551	0.217192	0.667273
Angola	High Risk	1994	..		1260	-1.87782	36.9206	49.378	6.99	131.2	53.3	141.1	0.125115	0.172662	0.030514	0.130671	0.196532	0.673141
Angola	High Risk	1995	..		2350	11.3595	37.0452	49.113	6.918	130.8	53.2	140.8	0.115403	0.15559	0.0220657	0.12804	0.190386	0.62701
Angola	High Risk	1996	..		2420	9.95282	37.1699	48.87	6.851	129.9	52.9	139.9	0.113797	0.157041	0.0253386	0.126244	0.197603	0.635846
Angola	High Risk	1997	..		2830	3.87785	37.2946	48.652	6.789	128.4	52.5	138.4	0.109971	0.148921	0.0256033	0.126212	0.212254	0.638252
Angola	High Risk	1998	..	0.54972	2820	1.36472	37.4192	48.46	6.732	126.5	51.9	136.4	0.0963725	0.171888	0.0347818	0.126286	0.212582	0.661609
Angola	High Risk	1999	0.391	0.49829	2640	-1.08528	37.5439	48.293	6.683	124.1	51.1	133.8	0.100376	0.151464	0.0403295	0.127078	0.211019	0.648539
Angola	High Risk	2000	0.4		2790	-0.267945	37.6686	48.15	6.639	121.2	50.3	130.8	0.0955703	0.190193	0.0462478	0.124108	0.20263	0.681497
Angola	High Risk	2001	0.41		2910	0.822114	38.1138	48.027	6.601	117.9	49.2	127.2	0.0968566	0.205012	0.0545354	0.122074	0.178369	0.684023
Angola	High Risk	2002	0.426	0.71336	3380	9.94376	38.559	47.911	6.567	114.2	47.9	123.3	0.0985517	0.245083	0.071817	0.120328	0.152692	0.719414
Angola	High Risk	2003	0.435	2.635	3470	-0.431851	39.0042	47.786	6.533	110	46.6	118.9	0.112655	0.24889	0.0747778	0.118978	0.139978	0.725892
Angola	High Risk	2004	0.446	1.97574	3780	7.18704	39.4495	47.639	6.499	105.4	45.2	114.1	0.114893	0.274623	0.0620426	0.117003	0.114277	0.71756
Angola	High Risk	2005	0.46	2.43892	4310	11.0308	39.8947	47.453	6.461	100.6	43.6	109	0.090578	0.281185	0.0547949	0.114484	0.122928	0.701309
Angola	High Risk	2006	0.473	2.37982	4730	7.58233	40.3399	47.215	6.419	95.6	42	103.9	0.111132	0.264995	0.0637471	0.111492	0.116192	0.703143
Angola	High Risk	2007	0.489		5350	9.89001	40.7851	46.92	6.372	90.5	40.4	98.4	0.122554	0.276409	0.082157	0.110465	0.115493	0.745549
Angola	High Risk	2008	0.501		5580	7.11687	41.2304	46.563	6.32	85.3	39	93.1	0.293726	0.285597	0.0759766	0.1086	0.122642	0.925962
Angola	High Risk	2009	0.515		5840	-2.80863	41.6756	46.143	6.26	80.5	37.6	87.7	0.464865	0.322131	0.0770567	0.105658	0.0900689	1.10555
Angola	High Risk	2010	0.517		5950	0.640294	42.1208	45.656	6.194	75.9	36.2	82.8	0.241248	0.332811	0.0924441	0.103461	0.0795707	0.897668
Angola	High Risk	2011	0.533	6.1303	6130	-0.220851	42.566	45.102	6.12	71.4	34.9	78.1	0.295633	0.363035	0.104409	0.103303	0.0777652	0.990831
Angola	High Risk	2012	0.544		6810	4.7065	43.0112	44.493	6.039	67.3	33.7	73.8	0.376265	0.274431	0.125746	0.100787	0.126697	1.0352
Angola	High Risk	2013	0.555	8.83833	7130	1.29204	43.4565	43.847	5.953	63.7	32.7	69.9	0.601155	0.402237	0.125591	0.100924	0.0564749	1.3393
Angola	High Risk	2014	0.565		7680	1.21983	43.9017	43.182	5.864	60.5	31.6	66.4	0.741987	0.483476	0.149964	0.0989152	0.261732	1.77735
Angola	High Risk	2015	0.572	8.40094	6960	-2.46872	44.3469	42.52	5.774	57.8	30.6	63.6	0.399213	0.361941	0.116884	0.0949238	0.166413	1.18236
Angola	High Risk	2016	0.578	9.33626	6730	-5.81619	44.7922	41.882	5.686	55.6	29.8	61.1	0.297714	0.300678	0.0957156	0.0924347	0.0817741	0.912297
Angola	High Risk	2017	0.582		6860	-3.40991	45.2374	41.281	5.6	53.5	29	58.9	0.307079	0.288704	0.115309	0.0902673	0.0790777	0.924049
Bangladesh	High Risk	1990	0.394	4.20896	870	3.08698	79.788	35.099	4.495	99.7	64.2	106.8	0.0628833	0.251041	0.00645264	0.106024	0.00602661	0.470147
Bangladesh	High Risk	1991	0.401		910	1.10664	79.2809	34.183	4.315	95.9	62.1	102.8	0.0570254	0.245343	0.00674302	0.104372	0.00581201	0.457316
Bangladesh	High Risk	1992	0.41		960	3.11422	73.3579	33.299	4.146	92.2	59.8	98.7	0.0607671	0.245696	0.00666004	0.104368	0.0055268	0.464858
Bangladesh	High Risk	1993	0.418		1010	2.46558	72.5666	32.454	3.99	88.4	57.5	94.7	0.0691079	0.227723	0.0071478	0.102211	0.00537067	0.452693
Bangladesh	High Risk	1994	0.426		1050	1.69042	71.8906	31.653	3.846	84.7	55.2	90.6	0.0767047	0.214051	0.00740503	0.100698	0.00503174	0.443947
Bangladesh	High Risk	1995	0.434		1100	2.90125	72.0135	30.897	3.713	81	52.9	86.7	0.089887	0.225742	0.00732009	0.0983099	0.00481714	0.466355
Bangladesh	High Risk	1996	0.443		1150	2.31963	71.6525	30.181	3.591	77.3	50.7	82.8	0.0914031	0.238047	0.0073559	0.0969373	0.00484646	0.4818
Bangladesh	High Risk	1997	0.452		1200	2.30669	71.9444	29.493	3.478	73.7	48.5	78.8	0.104957	0.236789	0.0073338	0.0953268	0.00478231	0.492815
Bangladesh	High Risk	1998	0.461		1250	3.01468	72.4745	28.821	3.371	70.1	46.5	74.9	0.1051	0.242129	0.00754205	0.0928683	0.0046725	0.498214
Bangladesh	High Risk	1999	0.469	5.63344	1300	2.57421	72.8739	28.158	3.269	66.7	44.6	71.2	0.103356	0.285724	0.00879233	0.0919455	0.00489882	0.545294
Bangladesh	High Risk	2000	0.478	5.63134	1370	3.2575	72.2133	27.493	3.169	63.4	42.8	67.7	0.10449	0.284021	0.00897573	0.0898825	0.00466523	0.546288
Bangladesh	High Risk	2001	0.486	6.65154	1450	3.11381	72.2363	26.818	3.07	60.3	41.1	64.3	0.124241	0.274366	0.00958344	0.0895798	0.00455012	0.555
Bangladesh	High Risk	2002	0.492	6.34442	1510	1.96038	71.8522	26.132	2.973	57.3	39.5	61.2	0.127959	0.272906	0.0101823	0.0861195	0.0047421	0.557135
Bangladesh	High Risk	2003	0.499	6.39096	1590	2.94185	71.6601	25.439	2.876	54.6	38	58.3	0.130576	0.275072	0.0104755	0.0857312	0.00448391	0.560799
Bangladesh	High Risk	2004	0.506	5.88915	1690	3.55336	71.6217	24.742	2.782	52	36.5	55.5	0.143116	0.25841	0.0102613	0.0857959	0.0047431	0.554955
Bangladesh	High Risk	2005	0.514	6.4467	1830	4.96584	71.5295	24.053	2.691	49.5	35.1	52.8	0.156324	0.27258	0.0111444	0.0826079	0.00475612	0.583612
Bangladesh	High Risk	2006	0.521	7.3612	2010	5.24453	71.2914	23.384	2.604	47.1	33.7	50.3	0.17919	0.276053	0.0122876	0.0816153	0.00433014	0.611392
Bangladesh	High Risk	2007	0.528	7.93297	2200	5.75342	71.1838	22.747	2.523	44.8	32.4	47.8	0.18932	0.294106	0.0125014	0.0811184	0.00428329	0.641354
Bangladesh	High Risk	2008	0.531	8.88409	2380	4.80617	71.084	22.153	2.449	42.6	31	45.4	0.201751	0.277945	0.0169656	0.0783033	0.00401699	0.643647
Bangladesh	High Risk	2009	0.543	10.8581	2490	3.8785	71.0302	21.605	2.382	40.5	29.6	43.2	0.207168	0.295622	0.0224964	0.0817713	0.0044198	0.676066
Bangladesh	High Risk	2010	0.557		2640	4.39097	70.9918	21.107	2.324	38.6	28.3	41.1	0.229771	0.318765	0.0216357	0.0790154	0.00447212	0.722528
Bangladesh	High Risk	2011	0.566	13.6916	2830	5.25309	70.1237	20.657	2.273	36.8	27	39.2	0.260235	0.314049	0.0201581	0.080826	0.00438732	0.75019
Bangladesh	High Risk	2012	0.575	13.801	3190	5.29827	70.0622	20.245	2.228	35.1	25.8	37.3	0.259679	0.291345	0.0202642	0.0792869	0.00451492	0.723761
Bangladesh	High Risk	2013	0.579		3400	4.7944	69.97	19.862	2.188	33.5	24.6	35.6	0.253207	0.31508	0.0225458	0.0800369	0.00459833	0.747864
Bangladesh	High Risk	2014	0.579	13.8651	3590	4.85611	69.9009	19.501	2.152	32.1	23.5	34.1	0.275648	0.324772	0.0219216	0.0810881	0.00477489	0.781927
Bangladesh	High Risk	2015	0.595		3790	5.36877	70.3867	19.156	2.12	30.6	22.5	32.6	0.307518	0.366343	0.0248037	0.078436	0.00485649	0.856501
Bangladesh	High Risk	2016	0.606	17.8744	4070	5.9509	70.6323	18.824	2.09	29.3	21.6	31.1	0.301792	0.323981	0.0241813	0.083927	0.0048027	0.811499
Bangladesh	High Risk	2017	0.616	18.1515	4340	6.14209	70.5795	18.501	2.062	28	20.7	29.8	0.302815	0.339507	0.0250735	0.0809844	0.00475266	0.831657
Columbia	High Risk	1990	0.603	14.654	4810	2.24985	40.6336	27.136	3.082	28.8	17.7	32.1	0.567008	0.280453	0.0148063	0.168278	0.925823	2.02599
Columbia	High Risk	1991	0.606	15.3454	5000	0.0202159	40.4543	26.844	3.047	28	17.3	31.2	0.554283	0.28047	0.0134885	0.16772	0.888494	1.97693
Columbia	High Risk	1992	0.617	15.9851	5240	2.03721	40.5435	26.505	3.01	27.2	16.9	30.3	0.609083	0.286012	0.0144682	0.153858	0.921198	2.05632
Columbia	High Risk	1993	0.624	16.1512	5580	3.37717	40.4714	26.101	2.968	26.3	16.6	29.4	0.647439	0.278208	0.0216919	0.152588	0.940461	2.10758
Columbia	High Risk	1994	0.631	16.7002	5980	3.83885	40.4371	25.628	2.918	25.5	16.2	28.5	0.657181	0.296775	0.026199	0.151368	0.941635	2.13754
Columbia	High Risk	1995	0.637	16.6697	6310	3.28894	40.1199	25.094	2.862	24.7	15.9	27.6	0.667992	0.319458	0.0345888	0.146775	0.915572	2.1564
Columbia	High Risk	1996	0.647	17.9104	6420	0.253053	40.4867	24.52	2.802	23.9	15.4	26.7	0.639633	0.311655	0.0329611	0.14582	0.912985	2.11576
Columbia	High Risk	1997	0.655	21.1067	6640	1.65522	40.6327	23.935	2.742	23.1	14.9	25.9	0.679209	0.304017	0.0312519	0.146788	0.881479	2.11286
Columbia	High Risk	1998	0.662	23.6722	6660	-1.10926	41.0482	23.361	2.683	22.4	14.4	25	0.654703	0.303819	0.0266536	0.152847	0.856594	2.06176
Columbia	High Risk	1999	0.662	23.2974	6380	-5.76419	41.1609	22.803	2.627	21.7	13.9	24.2	0.54452	0.293835	0.0228024	0.150933	0.813322	1.89319
Columbia	High Risk	2000	0.666	24.492	6550	1.28737	40.4317	22.256	2.572	21	13.5	23.5	0.556896	0.314264	0.0256278	0.184208	0.80411	1.95184
Columbia	High Risk	2001	0.668	25.3475	6670	0.0967795	37.6251	21.705	2.516	20.4	13.1	22.8	0.555475	0.319816	0.0276909	0.157044	0.795106	1.93052
Columbia	High Risk	2002	0.671	25.4306	6830	0.950681	37.5007	21.133	2.458	19.9	12.7	22.2	0.544998	0.328235	0.0275573	0.153248	0.788245	1.92689
Columbia	High Risk	2003	0.67		7070	2.39394	37.9009	20.535	2.395	19.3	12.3	21.6	0.54769	0.326197	0.0416735	0.154947	0.765611	1.92518
Columbia	High Risk	2004	0.684	28.1366	7540	3.85081	38.2073	19.917	2.33	18.8	12	21	0.554028	0.326126	0.0281256	0.138517	0.719111	1.85899
Columbia	High Risk	2005	0.689	30.6922	8120	3.42332	38.3569	19.295	2.263	18.3	11.7	20.4	0.576355	0.314158	0.0352485	0.148154	0.740204	1.90607
Columbia	High Risk	2006	0.698	32.6995	8800	5.3504	38.0117	18.69	2.198	17.8	11.4	19.8	0.597662	0.331661	0.0370824	0.140859	0.718996	1.92278
Columbia	High Risk	2007	0.711	33.7499	9490	5.42863	38.2479	18.124	2.137	17.3	11	19.2	0.610131	0.330654	0.0358951	0.139725	0.710247	1.92056
Columbia	High Risk	2008	0.718	36.077	9830	2.07578	38.4083	17.612	2.081	16.8	10.7	18.6	0.607778	0.321596	0.0341432	0.149804	0.685609	1.89326
Columbia	High Risk	2009	0.72	37.519	9940	0.0207132	38.3416	17.162	2.033	16.3	10.3	18.1	0.591956	0.325135	0.0342746	0.16403	0.698344	1.90445
Columbia	High Risk	2010	0.729	39.4133	10340	3.40253	38.3082	16.779	1.992	15.8	10	17.6	0.636099	0.343408	0.0336457	0.157873	0.757355	2.01704
Columbia	High Risk	2011	0.734	43.0323	11110	5.91724	37.6034	16.458	1.958	15.3	9.7	17	0.679232	0.339709	0.036099	0.160045	0.672707	1.97441
Columbia	High Risk	2012	0.739	45.3073	11560	2.98127	38.4115	16.186	1.93	14.8	9.4	16.5	0.672225	0.365969	0.0327281	0.167576	0.559512	1.88754
Columbia	High Risk	2013	0.742	48.7331	12280	4.18482	40.3926	15.945	1.905	14.3	9.1	15.9	0.740373	0.35817	0.0386626	0.165864	0.523199	1.92334
Columbia	High Risk	2014	0.753	51.4164	12910	3.4484	40.3648	15.725	1.883	13.9	8.8	15.4	0.764874	0.365108	0.0410142	0.161088	0.541934	1.97203
Columbia	High Risk	2015	0.756	53.2821	13080	1.75788	40.337	15.515	1.863	13.4	8.5	15	0.757517	0.382098	0.0391551	0.151662	0.536239	1.96863
Columbia	High Risk	2016	0.76	55.4842	13660	0.700689	40.3091	15.308	1.843	13	8.2	14.5	0.825764	0.400843	0.0421522	0.129193	0.542224	2.04141
Columbia	High Risk	2017	0.763	56.434	13910	-0.163409	44.6138	15.098	1.825	12.6	8	14	0.708754	0.397534	0.0433167	0.123896	0.538138	1.9112
Haiti	High Risk	1990	0.414		2050	-0.974078	57.9463	37.257	5.43	100.2	38.7	108.5	0.0789097	0.271083	0.00569359	0.117683	0.0511193	0.551157
Haiti	High Risk	1991	0.418		2120	-0.116162	57.91	36.57	5.317	97.6	37.1	105.8	0.0844749	0.285258	0.00617246	0.117176	0.0495139	0.570305
Haiti	High Risk	1992	0.418		2010	-7.13253	57.148	35.935	5.208	95	35.8	103.1	0.0810668	0.265402	0.00678522	0.118936	0.0484473	0.547462
Haiti	High Risk	1993	0.418		1910	-7.21613	57.148	35.331	5.099	92.5	34.8	100.3	0.0656843	0.244877	0.00689176	0.119685	0.0475218	0.50919
Haiti	High Risk	1994	0.415		1690	-13.591	57.8737	34.757	4.991	89.8	33.9	97.4	0.101085	0.269906	0.00678865	0.124648	0.0482255	0.573813
Haiti	High Risk	1995	0.423		1860	7.88007	57.6923	34.211	4.884	87.1	33.1	94.5	0.120178	0.250943	0.00674152	0.121835	0.0485172	0.572467
Haiti	High Risk	1996	0.428		1940	2.25529	57.6923	33.691	4.777	84.4	32.4	91.6	0.12416	0.269968	0.00940739	0.12056	0.045371	0.593522
Haiti	High Risk	1997	0.432		1990	0.870494	61.3208	33.191	4.669	81.7	31.6	88.7	0.123703	0.261121	0.0119007	0.117628	0.0478478	0.584266
Haiti	High Risk	1998	0.435		2020	0.382445	61.3208	32.707	4.561	79.2	30.9	86.1	0.126643	0.26915	0.0117201	0.117071	0.0443588	0.59187
Haiti	High Risk	1999	0.439		2070	0.927715	61.3208	32.236	4.452	76.7	30.2	83.5	0.109249	0.262993	0.00910342	0.114919	0.0422126	0.561059
Haiti	High Risk	2000	0.442		2100	-0.855032	61.3208	31.777	4.344	74.3	29.7	81	0.113537	0.239639	0.0107599	0.112061	0.0418503	0.539516
Haiti	High Risk	2001	0.444		2100	-2.01309	60.5951	31.328	4.237	72.2	29.4	78.8	0.12676	0.254513	0.00782251	0.111675	0.0410793	0.563607
Haiti	High Risk	2002	0.446		2110	-0.750993	60.5951	30.891	4.132	70.2	29.2	76.7	0.124947	0.255788	0.00956184	0.11005	0.0400411	0.562547
Haiti	High Risk	2003	0.449		2180	1.66438	60.5951	30.465	4.029	68.4	29.3	74.7	0.13263	0.256681	0.010559	0.109246	0.0403795	0.572626
Haiti	High Risk	2004	0.45		2180	-2.83769	60.5951	30.048	3.931	66.8	29.4	73	0.13095	0.261709	0.00974748	0.107716	0.0391015	0.57365
Haiti	High Risk	2005	0.453		2290	1.94749	60.5951	29.638	3.836	65.3	29.4	71.4	0.127635	0.267723	0.0132165	0.109556	0.0404086	0.582982
Haiti	High Risk	2006	0.458		2370	0.116862	60.5951	29.235	3.746	63.9	29.4	69.9	0.134242	0.282561	0.014111	0.108229	0.0386591	0.604098
Haiti	High Risk	2007	0.463		2530	3.89637	66.0377	28.838	3.66	62.6	29.3	68.5	0.135729	0.265615	0.0142457	0.106244	0.0382092	0.584784
Haiti	High Risk	2008	0.466		2600	0.871505	64.2235	28.443	3.579	61.4	29.1	67.2	0.12454	0.298738	0.0153378	0.1058	0.0379442	0.610759
Haiti	High Risk	2009	0.47		2750	4.66942	65.1789	28.048	3.501	60.2	28.8	65.8	0.126273	0.329219	0.0128685	0.111168	0.0374864	0.646442
Haiti	High Risk	2010	0.471		2630	-5.26788	67.852	27.651	3.427	85.4	30.8	91	0.12748	0.30894	0.0160791	0.107304	0.0378428	0.630036
Haiti	High Risk	2011	0.478		2810	4.56724	66.4006	27.248	3.356	57.8	28.4	63.3	0.12359	0.291094	0.0126063	0.101951	0.0367418	0.597992
Haiti	High Risk	2012	0.482		2770	-0.924193	64.2235	26.839	3.288	56.6	28.2	62.1	0.121296	0.338614	0.0179417	0.100147	0.0368517	0.649141
Haiti	High Risk	2013	0.487		2880	1.60085	66.7634	26.423	3.223	55.5	27.9	60.8	0.135489	0.318523	0.0185584	0.0960039	0.0362521	0.6387
Haiti	High Risk	2014	0.492		2910	1.94779	66.7634	26.002	3.159	54.3	27.6	59.6	0.145211	0.318576	0.0196303	0.0966007	0.0360046	0.648546
Haiti	High Risk	2015	0.496		2910	0.224715	66.7634	25.581	3.098	53.2	27.1	58.3	0.143753	0.326187	0.0162734	0.0961784	0.0355052	0.652257
Haiti	High Risk	2016	0.5		3040	0.367229	66.7634	25.162	3.041	51.9	26.7	57	0.143361	0.31064	0.0214114	0.0993506	0.0350725	0.642578
Haiti	High Risk	2017	0.505		2990	0.959898	66.7634	24.75	2.986	50.7	26.3	55.6
India	High Risk	1990	0.429	5.94715	1190	3.36507	61.0163	31.517	4.045	88.6	57.4	90.7	0.23401	0.319752	0.0148229	0.153526	0.00805568	0.761262
India	High Risk	1991	0.433	6.02976	1210	-0.983575	61.0745	30.924	3.959	86.4	56.1	88.3	0.246401	0.316937	0.0150536	0.153983	0.00761673	0.771587
India	High Risk	1992	0.44		1280	3.39042	60.98	30.348	3.877	84.3	54.9	85.9	0.253702	0.321424	0.0166971	0.15414	0.00860299	0.78704
India	High Risk	1993	0.446		1350	2.70673	61.0059	29.792	3.799	82.2	53.8	83.5	0.257399	0.314162	0.0157475	0.152653	0.00972143	0.782364
India	High Risk	1994	0.453		1440	4.60629	60.9752	29.258	3.723	80.1	52.6	81.1	0.27156	0.322132	0.0162902	0.150802	0.00804298	0.802742
India	High Risk	1995	0.461	5.53655	1560	5.52988	60.8589	28.749	3.651	78	51.5	78.7	0.287981	0.311867	0.0156671	0.149149	0.00846792	0.807311
India	High Risk	1996	0.468	6.26905	1680	5.53042	60.7391	28.262	3.582	75.8	50.3	76.3	0.294064	0.32038	0.0161302	0.143839	0.00920098	0.819019
India	High Risk	1997	0.474	6.54575	1740	2.12301	60.871	27.789	3.514	73.6	49	73.8	0.30649	0.321085	0.0179283	0.141589	0.00903274	0.831686
India	High Risk	1998	0.481		1840	4.24884	60.835	27.324	3.446	71.3	47.7	71.3	0.311516	0.323551	0.0168725	0.140466	0.00851115	0.837086
India	High Risk	1999	0.489		1990	6.89812	60.8844	26.861	3.379	69	46.4	69.2	0.328015	0.329264	0.0163026	0.137949	0.00892096	0.857794
India	High Risk	2000	0.495	9.50872	2070	2.02109	60.869	26.401	3.311	66.7	45	66.5	0.327585	0.315119	0.0149267	0.135495	0.00815897	0.838073
India	High Risk	2001	0.499	9.6945	2190	3.02738	60.7048	25.944	3.244	64.4	43.6	64	0.328071	0.312765	0.0145901	0.133737	0.00928166	0.835549
India	High Risk	2002	0.506	10.1764	2270	2.06488	60.7294	25.489	3.176	62.2	42.2	61.4	0.331118	0.276605	0.0146224	0.141185	0.00910617	0.806366
India	High Risk	2003	0.518	10.6254	2450	6.09371	60.6248	25.034	3.109	60	40.8	59	0.341688	0.302128	0.0142255	0.140647	0.00949542	0.845637
India	High Risk	2004	0.527	10.9332	2680	6.19365	60.6672	24.571	3.041	57.8	39.4	57.2	0.365878	0.289963	0.0141485	0.139764	0.00911199	0.855451
India	High Risk	2005	0.536	10.6796	2930	6.23195	60.5834	24.087	2.972	55.7	38.1	54.9	0.381436	0.29213	0.0144296	0.138732	0.00935048	0.873646
India	High Risk	2006	0.546	11.4864	3210	6.40328	60.5094	23.564	2.899	53.7	36.9	52.9	0.402752	0.302722	0.0150671	0.138052	0.00965592	0.907235
India	High Risk	2007	0.555	13.1267	3510	6.04817	60.4132	22.996	2.823	51.6	35.6	50.8	0.440903	0.319161	0.0164348	0.136745	0.00909512	0.964876
India	High Risk	2008	0.563	15.0472	3630	1.5876	60.4593	22.39	2.743	49.4	34.4	48.7	0.461067	0.30649	0.0171138	0.13567	0.00739055	0.968814
India	High Risk	2009	0.569	16.0309	3890	6.35109	60.5639	21.755	2.661	47.3	33.2	46.6	0.510657	0.296882	0.0155032	0.134444	0.00749648	1.00441
India	High Risk	2010	0.579	17.8339	4190	7.04235	60.3974	21.114	2.581	45.1	32	44.4	0.532644	0.320183	0.0155949	0.134465	0.00774084	1.05501
India	High Risk	2011	0.588	22.7647	4450	3.89393	60.43	20.495	2.506	43	30.7	42.3	0.545936	0.326255	0.0135454	0.133552	0.00778101	1.07316
India	High Risk	2012	0.597	24.268	4800	4.1655	60.4206	19.923	2.439	40.9	29.5	40.4	0.579735	0.313666	0.0154362	0.131225	0.00742424	1.09257
India	High Risk	2013	0.604	23.7948	4990	5.13496	60.4395	19.416	2.381	38.8	28.3	38.4	0.580923	0.314875	0.0159945	0.129767	0.00807155	1.09608
India	High Risk	2014	0.616	25.4321	5170	6.18673	60.4472	18.984	2.333	36.9	27.1	36.5	0.621443	0.323332	0.016436	0.128593	0.00837319	1.14477
India	High Risk	2015	0.624	26.769	5400	6.79704	60.4314	18.625	2.295	34.9	25.9	34.7	0.624232	0.313226	0.0162936	0.126511	0.00856703	1.13297
India	High Risk	2016	0.63	26.8292	5720	7.08285	60.4314	18.332	2.266	33.1	24.7	32.9	0.620283	0.327587	0.0190462	0.125165	0.00861985	1.14693
India	High Risk	2017	0.64	27.4421	6120	5.9124	60.4314	18.083	2.243	31.4	23.7	31.3	0.653182	0.342216	0.0172674	0.124615	0.00852328	1.19478
Mexico	High Risk	1990	0.656	15.4249	7870	3.20339	54.0914	28.802	3.47	36.2	22.2	39.6	1.18541	0.543254	0.0817477	0.240058	0.323219	2.41529
Mexico	High Risk	1991	0.66	14.9512	8370	2.30201	54.6074	28.24	3.369	34.7	21.4	38	1.26288	0.512219	0.0743247	0.239544	0.344107	2.47101
Mexico	High Risk	1992	0.664		8750	1.68311	54.6192	27.681	3.273	33.3	20.7	36.4	1.25669	0.519129	0.072346	0.241857	0.348719	2.47391
Mexico	High Risk	1993	0.668	14.3524	8360	0.157925	54.6207	27.134	3.182	31.9	19.9	35	1.28338	0.512406	0.0712227	0.250806	0.319388	2.47376
Mexico	High Risk	1994	0.675	14.8462	8800	3.15906	54.6259	26.604	3.097	30.6	19.2	33.5	1.42844	0.532126	0.0757427	0.246619	0.330285	2.65083
Mexico	High Risk	1995	0.677	15.4454	8170	-7.83174	54.6285	26.096	3.018	29.3	18.4	32.2	1.31837	0.461118	0.0779579	0.244715	0.265693	2.40572
Mexico	High Risk	1996	0.683	16.5788	8770	5.07244	54.6876	25.611	2.946	28.1	17.6	30.8	1.64469	0.556915	0.0876602	0.230332	0.32227	2.88344
Mexico	High Risk	1997	0.689	17.1859	9460	5.19356	54.6876	25.148	2.88	26.9	16.8	29.5	1.63482	0.517644	0.0924886	0.239886	0.339388	2.86308
Mexico	High Risk	1998	0.695	18.2356	9910	3.58157	54.6953	24.702	2.821	25.8	16	28.3	1.60166	0.579721	0.0692043	0.252961	0.347747	2.89126
Mexico	High Risk	1999	0.699	19.2802	10220	1.24784	54.6959	24.272	2.766	24.7	15.1	27.1	2.51861	0.574967	0.0755882	0.271857	0.338348	3.81766
Mexico	High Risk	2000	0.708	20.491	10850	3.44099	54.6979	23.85	2.716	23.6	14.2	26	1.4675	0.581904	0.0726545	0.290057	0.335815	2.7859
Mexico	High Risk	2001	0.712	21.2629	10920	-1.7929	54.8111	23.43	2.669	22.7	13.2	25	1.8918	0.618571	0.0742909	0.263316	0.336472	3.22553
Mexico	High Risk	2002	0.718	22.1059	10990	-1.40293	54.8111	23.009	2.623	21.8	12.2	24	1.60961	0.629269	0.0810694	0.260821	0.349686	2.97019
Mexico	High Risk	2003	0.722	22.884	11280	0.0722623	54.8111	22.584	2.579	20.9	11.3	23	1.34669	0.622621	0.0721344	0.273388	0.308952	2.66516
Mexico	High Risk	2004	0.731	23.6608	11910	2.49483	54.8214	22.158	2.536	20.1	10.5	22.2	1.0277	0.590065	0.0781376	0.29114	0.28922	2.31691
Mexico	High Risk	2005	0.737	24.2164	12390	0.869516	54.8214	21.741	2.495	19.4	9.8	21.4	1.55173	0.557377	0.0792757	0.291586	0.292709	2.8093
Mexico	High Risk	2006	0.745	24.7904	13600	2.98444	54.8214	21.343	2.456	18.7	9.4	20.6	1.63682	0.594744	0.070931	0.31716	0.282773	2.94326
Mexico	High Risk	2007	0.746	25.4211	14050	0.782568	54.8882	20.973	2.421	18.1	9.2	19.9	1.70313	0.572256	0.0762943	0.323523	0.296557	3.01214
Mexico	High Risk	2008	0.748	26.112	14710	-0.357633	53.4006	20.635	2.391	17.5	9.2	19.3	1.81289	0.535554	0.0729721	0.302325	0.29585	3.06191
Mexico	High Risk	2009	0.748	26.5867	14310	-6.67417	53.1737	20.327	2.364	16.9	9.1	18.6	1.69992	0.482375	0.0675904	0.247893	0.272714	2.80991
Mexico	High Risk	2010	0.748	27.5635	15080	3.61719	52.9047	20.042	2.34	16.4	9	18	2.00003	0.51293	0.0694157	0.257727	0.249814	3.13452
Mexico	High Risk	2011	0.755	28.3415	16260	2.22716	53.0225	19.766	2.317	15.9	8.8	17.4	1.65016	0.456945	0.0580691	0.25182	0.215601	2.67073
Mexico	High Risk	2012	0.759	29.4718	16830	2.24715	52.5415	19.488	2.294	15.3	8.6	16.8	1.81099	0.49481	0.0592109	0.252476	0.210215	2.87465
Mexico	High Risk	2013	0.756	30.3	16870	0.0294494	52.2575	19.198	2.27	14.9	8.4	16.3	1.54518	0.458353	0.0708054	0.254574	0.229476	2.60496
Mexico	High Risk	2014	0.761	31.0941	17610	1.54405	52.1654	18.892	2.243	14.4	8.3	15.9	1.44945	0.472805	0.0787579	0.251075	0.220539	2.52349
Mexico	High Risk	2015	0.766	31.819	17830	2.01902	53.094	18.573	2.215	13.9	8.3	15.3	1.47627	0.461247	0.0826666	0.251457	0.216076	2.53189
Mexico	High Risk	2016	0.768	38.4334	18810	1.40303	54.0096	18.245	2.186	13.5	8.4	14.8	1.48327	0.483315	0.082688	0.254463	0.2173	2.56525
Mexico	High Risk	2017	0.771	40.229	19210	0.931456	55.024	17.918	2.157	13	8.5	14.3	1.53852	0.476976	0.0838309	0.269937	0.212244	2.62313
Panama	Medium	1990	0.675	20.9899	4870	5.84505	28.5714	26.255	3.057	25.6	17.7	28.2	0.642214	0.309963	0.234325	0.369074	0.59983	2.18974
Panama	Medium	1991	0.68	22.6497	5250	7.15653	28.7059	25.891	2.999	25	17.4	27.6	0.736461	0.300078	0.345071	0.329805	0.587272	2.33023
Panama	Medium	1992	0.688	24.2122	5770	5.98233	28.9212	25.562	2.95	24.5	17.1	27	0.857819	0.298255	0.437758	0.324454	0.607841	2.5575
Panama	Medium	1993	0.696	25.914	6240	3.30515	28.9212	25.272	2.909	24.1	16.9	26.6	0.891444	0.292528	0.435547	0.34811	0.568267	2.56666
Panama	Medium	1994	0.699	25.5547	6500	0.760433	28.7194	25.016	2.877	23.7	16.6	26.2	0.987571	0.310309	0.44265	0.370809	0.56882	2.71023
Panama	Medium	1995	0.704	27.9463	6490	-0.311531	28.679	24.781	2.852	23.4	16.4	25.9	0.890456	0.317736	0.43554	0.297784	0.557089	2.52946
Panama	Medium	1996	0.71	29.1726	6770	1.97216	28.679	24.55	2.83	23.2	16.2	25.6	0.909698	0.327677	0.302431	0.312468	0.554583	2.43838
Panama	Medium	1997	0.716		7100	4.31149	28.7867	24.308	2.81	22.9	16	25.3	0.980827	0.278373	0.189256	0.279228	0.519627	2.27442
Panama	Medium	1998	0.724	36.3079	7530	5.1889	28.9077	24.044	2.789	22.6	15.8	25	1.10764	0.349797	0.126074	0.233822	0.511608	2.35681
Panama	Medium	1999	0.729	38.2257	7690	1.85789	29.0153	23.758	2.767	22.3	15.5	24.6	0.987565	0.339242	0.115424	0.240464	0.503749	2.21472
Panama	Medium	2000	0.735	41.3328	8040	0.711048	29.9973	23.452	2.744	21.9	15.2	24.2	0.904426	0.327252	0.214968	0.233785	0.501591	2.20943
Panama	Medium	2001	0.738	40.8183	8060	-1.35671	30.1372	23.139	2.72	21.4	14.9	23.7	0.940028	0.32366	0.220581	0.221136	0.475511	2.21098
Panama	Medium	2002	0.744	40.3977	8490	0.296358	30.1022	22.832	2.698	20.9	14.5	23.1	0.876283	0.341793	0.29585	0.217159	0.482678	2.24383
Panama	Medium	2003	0.746	44.2581	8580	2.2617	30.0673	22.543	2.679	20.4	14.1	22.6	0.926102	0.356423	0.262973	0.210462	0.487449	2.27561
Panama	Medium	2004	0.751	43.3277	9150	5.53868	30.0323	22.278	2.663	19.9	13.7	22	0.921344	0.32039	0.334693	0.211663	0.465285	2.28232
Panama	Medium	2005	0.754	42.0939	9780	5.23232	29.9973	22.04	2.651	19.4	13.4	21.5	1.01725	0.323437	0.537737	0.231972	0.442064	2.58095
Panama	Medium	2006	0.759	43.1162	10740	6.68394	29.922	21.83	2.643	19	13	21	1.26691	0.317938	0.610677	0.242007	0.420848	2.88773
Panama	Medium	2007	0.767	43.2522	12300	9.97337	30.0215	21.64	2.637	18.5	12.6	20.4	1.34655	0.352938	0.463856	0.222265	0.435335	2.8499
Panama	Medium	2008	0.771	43.3806	13510	7.90208	29.9865	21.46	2.632	18	12.3	19.9	1.3659	0.350709	0.437134	0.215916	0.452513	2.85066
Panama	Medium	2009	0.772	43.3185	13640	-0.53936	30.0188	21.285	2.628	17.5	11.9	19.3	1.35236	0.331702	0.445131	0.192431	0.455067	2.80323
Panama	Medium	2010	0.774	44.2515	13960	3.98384	30.4868	21.102	2.622	17	11.5	18.8	1.53874	0.371139	0.43808	0.196392	0.437728	3.00625
Panama	Medium	2011	0.78	42.1717	15990	9.3978	30.4412	20.902	2.613	16.5	11.1	18.3	1.54265	0.362619	0.512935	0.192996	0.418983	3.05471
Panama	Medium	2012	0.786	43.9313	17410	7.91149	30.3874	20.678	2.601	16	10.8	17.7	1.07837	0.349634	0.425993	0.188777	0.399555	2.46616
Panama	Medium	2013	0.791		19480	5.09677	30.3874	20.429	2.584	15.5	10.5	17.2	1.01468	0.344411	0.480846	0.172757	0.406686	2.4452
Panama	Medium	2014	0.795	44.5368	20900	3.29258	30.4776	20.155	2.564	15	10.1	16.6	1.02665	0.365022	0.32658	0.174249	0.418915	2.33661
Panama	Medium	2015	0.799	47.2656	23700	3.94309	30.4776	19.863	2.54	14.6	9.8	16.1	0.978006	0.374261	0.387566	0.172479	0.416876	2.35381
Panama	Medium	2016	0.805	47.7994	25840	3.17031	30.4776	19.562	2.514	14.1	9.5	15.6	0.865285	0.385638	0.406572	0.154394	0.42167	2.26021
Panama	Medium	2017	0.811		28610	3.80696	30.4776	19.263	2.487	13.7	9.1	15.1	0.860128	0.37801	0.439585	0.151787	0.414169	2.27055
Peru	Medium	1990	0.613	29.7334	3160	-6.95098	17.0594	30.677	3.912	56.7	27.9	61.2	0.292066	0.241616	0.337277	0.171122	0.617086	1.6948
Peru	Medium	1991	0.62	31.3666	3390	0.172616	17.1062	29.929	3.794	54.1	26.9	58.2	0.292642	0.241169	0.251609	0.167865	0.604683	1.59291
Peru	Medium	1992	0.62	31.0236	3370	-2.46519	17.1531	29.136	3.673	51.4	25.8	55.3	0.319326	0.252467	0.263779	0.161755	0.590609	1.61736
Peru	Medium	1993	0.625	27.8145	3550	3.25942	17.1609	28.316	3.552	48.6	24.7	52.3	0.299346	0.274223	0.343147	0.177329	0.570401	1.69921
Peru	Medium	1994	0.636	26.7498	3970	10.2211	16.9046	27.486	3.432	45.7	23.4	49.2	0.282599	0.310552	0.430828	0.190157	0.567228	1.8194
Peru	Medium	1995	0.646	27.2362	4260	5.43216	17.1008	26.667	3.315	42.8	22.1	46.2	0.360975	0.296802	0.423695	0.166967	0.584945	1.87133
Peru	Medium	1996	0.651	25.8556	4440	0.910821	17.2828	25.877	3.203	39.9	20.7	43.2	0.374555	0.320144	0.447292	0.159873	0.580708	1.92393
Peru	Medium	1997	0.657	25.8539	4730	4.54617	17.4492	25.132	3.099	37.1	19.4	40.2	0.354824	0.32538	0.354866	0.170761	0.571824	1.81892
Peru	Medium	1998	0.667		4730	-2.12728	17.6586	24.448	3.002	34.4	18.1	37.4	0.422242	0.351154	0.313534	0.187129	0.558729	1.87448
Peru	Medium	1999	0.677	38.5659	4790	-0.140599	17.8328	23.839	2.917	31.9	16.9	34.6	0.377189	0.356918	0.305852	0.177898	0.58067	1.84513
Peru	Medium	2000	0.679	33.816	4930	1.21314	18.0656	23.328	2.845	29.5	15.9	32.2	0.324905	0.362497	0.32833	0.176335	0.57721	1.81748
Peru	Medium	2001	0.687	30.2602	5040	-0.656163	18.0523	22.935	2.789	27.4	15.1	29.9	0.313	0.367714	0.347436	0.161801	0.565211	1.804
Peru	Medium	2002	0.688	30.5791	5310	4.27964	17.7773	22.65	2.749	25.5	14.3	27.8	0.358425	0.380997	0.32686	0.172657	0.568825	1.86325
Peru	Medium	2003	0.687	30.6417	5520	3.13275	17.8813	22.453	2.723	23.7	13.7	26	0.357846	0.365745	0.241693	0.16462	0.550275	1.73524
Peru	Medium	2004	0.694	32.495	5780	4.00078	17.8953	22.32	2.706	22.2	13.2	24.3	0.386224	0.358169	0.37347	0.176893	0.5481	1.89739
Peru	Medium	2005	0.699	32.7618	6200	5.3623	18.1531	22.204	2.695	20.8	12.4	22.8	0.40267	0.383477	0.359884	0.179905	0.546332	1.92674
Peru	Medium	2006	0.697	34.2163	6680	6.62622	18.2906	22.052	2.682	19.5	11.7	21.4	0.429795	0.394754	0.382781	0.186921	0.538894	1.99101
Peru	Medium	2007	0.704		7410	7.63365	18.4125	21.828	2.662	18.3	11.1	20.2	0.492885	0.399333	0.37959	0.193468	0.533883	2.05482
Peru	Medium	2008	0.715		8250	8.25063	18.5273	21.512	2.633	17.3	10.5	19	0.549502	0.402032	0.440814	0.186982	0.529053	2.16813
Peru	Medium	2009	0.718		8390	0.287068	18.7078	21.103	2.594	16.3	10	18	0.549035	0.405127	0.375304	0.171665	0.526149	2.08634
Peru	Medium	2010	0.721		9020	7.45536	18.768	20.621	2.546	15.5	9.6	17	0.678257	0.434604	0.277859	0.178056	0.51914	2.14936
Peru	Medium	2011	0.734		9700	5.46738	18.8313	20.109	2.493	14.7	9.1	16.2	0.699917	0.416988	0.412996	0.183067	0.507518	2.28149
Peru	Medium	2012	0.742		10090	5.26753	19.0095	19.617	2.441	14	8.7	15.4	0.688369	0.445771	0.301416	0.179971	0.511053	2.18943
Peru	Medium	2013	0.75		10710	4.90257	19.0422	19.185	2.394	13.3	8.3	14.7	0.705143	0.436907	0.421757	0.174137	0.499082	2.29986
Peru	Medium	2014	0.76		10990	1.3057	18.5773	18.827	2.355	12.7	7.9	14	0.710024	0.439642	0.364325	0.177629	0.483134	2.24549
Peru	Medium	2015	0.759		11180	1.96332	18.2297	18.544	2.323	12.2	7.6	13.4	0.711348	0.453602	0.479517	0.174195	0.473406	2.37176
Peru	Medium	2016	0.765	71.133	11520	2.4229	18.5055	18.323	2.297	11.6	7.2	12.8	0.721014	0.432932	0.361791	0.172969	0.466754	2.22869
Peru	Medium	2017	0.767	70.7379	11930	0.82912	18.4898	18.134	2.275	11.1	6.9	12.2	0.681373	0.431652	0.330797	0.166655	0.461173	2.1466
Rwanda	Medium	1990	0.248	0.59078	550	-2.5586	76.1654	47.283	7.184	91.9	40.8	98.2	0.0294924	0.250464	0.000737375	0.344503	0.0773398	0.729934
Rwanda	Medium	1991	0.22		570	0.306	76.0843	46.326	6.942	94.6	41.1	101	0.0288601	0.287771	0.00120751	0.354458	0.0774657	0.779921
Rwanda	Medium	1992	0.202		660	11.9021	74.4629	45.419	6.713	98.8	41.7	105.3	0.0314373	0.287721	0.00168677	0.381067	0.0832643	0.813476
Rwanda	Medium	1993	0.197		660	-1.67595	70.1257	44.576	6.505	104.9	42.4	111.5	0.0335633	0.260054	0.00124783	0.404532	0.0834794	0.805338
Rwanda	Medium	1994	0.192		350	-47.5033	60.1946	43.802	6.324	120.2	44.4	126.9	0.0350431	0.186096	0.00121141	0.432494	0.0913757	0.76038
Rwanda	Medium	1995	0.231		500	37.5355	60.1946	43.089	6.172	119.9	44.1	126.7	0.0380342	0.231577	0.00117842	0.372414	0.072063	0.735982
Rwanda	Medium	1996	0.263		550	9.43422	62.6267	42.41	6.046	115.1	43.2	122.1	0.045728	0.244776	0.000942266	0.38803	0.0742463	0.77815
Rwanda	Medium	1997	0.291		600	6.63572	64.6534	41.736	5.936	118	43.4	125	0.049542	0.220889	0.00131387	0.465284	0.0755241	0.83546
Rwanda	Medium	1998	0.307		610	0.370782	65.4641	41.049	5.835	119.3	43.4	126.2	0.045175	0.227105	0.0016085	0.436976	0.0824896	0.817351
Rwanda	Medium	1999	0.326	0.85066	600	-3.1384	67.3287	40.35	5.737	112.1	42.2	118.9	0.0410305	0.199674	0.00140377	0.421649	0.0900188	0.776734
Rwanda	Medium	2000	0.341	1.31739	630	2.46386	67.6936	39.657	5.64	106.2	40.9	112.8	0.0338589	0.260763	0.00139415	0.281814	0.0711922	0.678969
Rwanda	Medium	2001	0.35	1.70479	670	4.56392	70.8958	39	5.542	99.6	39.3	105.9	0.0327969	0.265716	0.00155247	0.279554	0.0754607	0.68389
Rwanda	Medium	2002	0.366	1.98687	750	10.5607	74.2197	38.406	5.443	91.9	37.4	97.9	0.0330544	0.296992	0.00173533	0.274178	0.0716437	0.707957
Rwanda	Medium	2003	0.379	2.40786	770	0.648506	73.1253	37.885	5.342	83.8	35.3	89.4	0.0327708	0.267546	0.00187872	0.269181	0.0759618	0.675581
Rwanda	Medium	2004	0.396	2.85111	830	5.92069	73.6068	37.432	5.239	75.3	33.3	80.8	0.0366495	0.259365	0.00198061	0.264275	0.0744563	0.663826
Rwanda	Medium	2005	0.413	3.02376	930	7.40208	72.27	37.02	5.131	68	31.2	73	0.0378148	0.255217	0.00187161	0.258828	0.0717515	0.653896
Rwanda	Medium	2006	0.434	3.90039	1020	6.77373	73.0827	36.611	5.015	61.6	29.3	66.4	0.0433149	0.275237	0.00230727	0.253104	0.0698967	0.674731
Rwanda	Medium	2007	0.45	4.06429	1100	4.95898	73.1609	36.169	4.893	56.2	27.6	60.7	0.0491364	0.28788	0.00344921	0.246408	0.0665146	0.685649
Rwanda	Medium	2008	0.461	4.37542	1220	8.23441	73.2647	35.678	4.767	51.4	26	55.7	0.0634422	0.257786	0.00433193	0.293685	0.0655117	0.715218
Rwanda	Medium	2009	0.477	5.27	1270	3.44362	73.3227	35.137	4.641	47.5	24.6	51.6	0.058427	0.290494	0.00487032	0.283022	0.0641659	0.734499
Rwanda	Medium	2010	0.492	5.9299	1340	4.59158	73.122	34.576	4.52	43.8	23.1	47.6	0.0657887	0.311098	0.0064804	0.275026	0.0596192	0.754713
Rwanda	Medium	2011	0.5	6.97881	1440	5.29448	73.6295	34.038	4.412	39.8	21.8	43.3	0.0717012	0.302983	0.00969	0.26881	0.0566449	0.745878
Rwanda	Medium	2012	0.508	6.78595	1470	6.00162	73.6007	33.563	4.322	37	20.5	40.4	0.0807147	0.313505	0.0109516	0.260447	0.0538807	0.757799
Rwanda	Medium	2013	0.515	7.34873	1520	2.18345	74.6859	33.173	4.251	34.5	19.4	37.7	0.084929	0.306263	0.0108141	0.253101	0.0391974	0.733675
Rwanda	Medium	2014	0.521	7.38608	1670	3.56087	73.3482	32.863	4.197	32.5	18.6	35.5	0.0813481	0.276152	0.0124034	0.247112	0.0473505	0.699671
Rwanda	Medium	2015	0.526	7.61135	1760	6.12385	73.4374	32.604	4.157	30.9	17.9	33.8	0.079576	0.26642	0.0169192	0.240112	0.0477491	0.686465
Rwanda	Medium	2016	0.527	7.66732	1840	3.24858	73.4374	32.353	4.123	29.6	17.2	32.4	0.0742923	0.274899	0.0199864	0.234192	0.0480574	0.689257
Rwanda	Medium	2017	0.535	7.37393	1930	1.26757	73.4374	32.062	4.088	28.4	16.7	31.1	0.0732416	0.268008	0.0203698	0.22827	0.0469324	0.674639
Srilanka	Medium	1990	0.629		2290	5.05496	37.2987	20.624	2.483	18.7	13.4	20.5	0.15898	0.285148	0.123202	0.182359	0.0287012	0.830296
Srilanka	Medium	1991	0.634		2450	3.34761	37.3465	20.212	2.433	18.6	12.8	20.5	0.171829	0.27652	0.140334	0.243296	0.0305584	0.909791
Srilanka	Medium	1992	0.639		2600	3.21635	37.3784	19.853	2.39	18.4	12.5	20.3	0.200742	0.275964	0.157279	0.242186	0.02902	0.950078
Srilanka	Medium	1993	0.641		2820	5.77886	36.9957	19.527	2.353	18.1	12.4	19.9	0.217678	0.299813	0.171631	0.237085	0.0271118	1.00148
Srilanka	Medium	1994	0.65	4.75946	3000	4.60981	37.0435	19.231	2.32	17.7	12.5	19.4	0.222219	0.296539	0.211496	0.256211	0.0266169	1.06443
Srilanka	Medium	1995	0.654		3180	4.64167	37.0914	18.971	2.291	17.1	12.5	18.7	0.23047	0.297375	0.214219	0.249778	0.0246737	1.0677
Srilanka	Medium	1996	0.659		3340	3.09707	37.1073	18.759	2.268	16.5	12.3	18	0.279632	0.287436	0.226627	0.24943	0.0286378	1.11827
Srilanka	Medium	1997	0.666		3600	5.80852	37.1233	18.604	2.252	15.9	12	17.3	0.285195	0.296183	0.27021	0.17185	0.0281587	1.09972
Srilanka	Medium	1998	0.673		3780	4.16999	37.1392	18.508	2.242	15.3	11.4	16.7	0.291689	0.310244	0.258827	0.169634	0.0116482	1.09299
Srilanka	Medium	1999	0.681		3970	3.74904	37.3944	18.464	2.239	14.8	10.6	16.1	0.30637	0.322624	0.300951	0.167904	0.00713101	1.15842
Srilanka	Medium	2000	0.691		4270	5.35471	37.4741	18.463	2.24	14.2	9.6	15.5	0.34571	0.311962	0.290775	0.167494	0.011953	1.18189
Srilanka	Medium	2001	0.697		4270	-2.24368	37.49	18.492	2.246	13.8	8.3	15.1	0.327292	0.291904	0.248627	0.18575	0.0112358	1.1158
Srilanka	Medium	2002	0.703		4480	3.14249	37.5698	18.535	2.254	13.4	7.2	14.6	0.354687	0.323785	0.238544	0.169569	0.0110585	1.1487
Srilanka	Medium	2003	0.712		4820	5.04997	37.793	18.574	2.263	13	6.4	14.2	0.380883	0.318715	0.297491	0.176347	0.0115458	1.2362
Srilanka	Medium	2004	0.719		5170	4.55789	36.8362	18.592	2.271	15.4	6.5	16.5	0.391221	0.296646	0.295133	0.172174	0.0103445	1.21625
Srilanka	Medium	2005	0.725		5610	5.3838	40.0255	18.576	2.276	12.2	6.4	13.3	0.420158	0.308767	0.211385	0.174922	0.00985023	1.1727
Srilanka	Medium	2006	0.732		6170	6.84294	38.9093	18.513	2.278	11.7	6.8	12.7	0.423494	0.337556	0.233841	0.158504	0.0130478	1.21877
Srilanka	Medium	2007	0.738		6730	6.01062	38.1119	18.404	2.275	11.1	7	12.1	0.441502	0.323047	0.244935	0.163011	0.0119323	1.23596
Srilanka	Medium	2008	0.746		7140	5.19756	41.381	18.252	2.269	10.6	7	11.6	0.435623	0.323857	0.248246	0.164292	0.010681	1.23617
Srilanka	Medium	2009	0.749		7470	2.82104	40.0255	18.061	2.259	10.3	6.7	11.2	0.38794	0.311907	0.249614	0.174733	0.0104122	1.18836
Srilanka	Medium	2010	0.754	16.3361	8110	7.27906	41.7796	17.838	2.248	10	6.4	10.9	0.433025	0.330586	0.288993	0.17949	0.0116609	1.30075
Srilanka	Medium	2011	0.76	15.2198	8920	7.67703	43.5337	17.594	2.237	9.6	6.2	10.5	0.528722	0.340839	0.282196	0.179023	0.013137	1.39559
Srilanka	Medium	2012	0.766	17.1288	10130	9.00387	42.8959	17.343	2.227	9.1	6	10	0.54611	0.313573	0.282851	0.172984	0.012578	1.37966
Srilanka	Medium	2013	0.769	18.8961	10600	2.59207	43.6932	17.093	2.22	8.6	5.8	9.4	0.456914	0.350335	0.286398	0.164085	0.0106903	1.32593
Srilanka	Medium	2014	0.773	19.2456	11000	3.98576	43.6932	16.849	2.216	8	5.6	8.8	0.576143	0.36118	0.281004	0.179398	0.0105217	1.46177
Srilanka	Medium	2015	0.776	19.7584	11270	4.04624	44.2699	16.609	2.213	7.5	5.2	8.2	0.656152	0.365597	0.277922	0.174289	0.0125312	1.54062
Srilanka	Medium	2016	0.773	18.8381	11900	3.33843	44.4315	16.364	2.211	7	5	7.7	0.610818	0.375986	0.272842	0.176165	0.013842	1.5103
Srilanka	Medium	2017	0.775	18.9612	12250	2.4141	44.5963	16.106	2.206	6.7	4.7	7.3	0.700538	0.302495	0.256533	0.170291	0.0139289	1.49057
Thailand	Medium	1990	0.577	15.8597	4260	9.62222	41.8544	19.222	2.113	30.2	20.5	33.4	0.66284	0.367502	0.195654	0.253006	0.0261403	1.54528
Thailand	Medium	1991	0.586		4710	7.27929	42.1147	18.766	2.055	28.8	19.7	31.9	0.73106	0.39348	0.204741	0.244389	0.0264832	1.641
Thailand	Medium	1992	0.592		5120	7.00172	41.8368	18.318	2.003	27.4	18.9	30.4	0.780868	0.388203	0.219976	0.259892	0.0268596	1.71747
Thailand	Medium	1993	0.6	19.1984	5650	7.27447	41.5843	17.863	1.956	26.1	18.1	28.9	0.869124	0.389336	0.217661	0.247994	0.0328263	1.79773
Thailand	Medium	1994	0.607		6170	7.01108	41.3396	17.396	1.911	24.9	17.4	27.6	1.00942	0.443147	0.23061	0.250774	0.0336555	2.01109
Thailand	Medium	1995	0.614	19.8354	6730	7.04396	41.5158	16.913	1.867	23.7	16.6	26.3	1.10158	0.441078	0.236079	0.239315	0.029422	2.0908
Thailand	Medium	1996	0.622	20.4906	7120	4.48717	40.8366	16.417	1.823	22.6	15.8	25.1	1.1968	0.474588	0.228703	0.233569	0.0301557	2.21006
Thailand	Medium	1997	0.628	22.8461	6930	-3.89854	40.0125	15.92	1.781	21.6	15	24	1.09996	0.472781	0.209986	0.203742	0.0348504	2.06936
Thailand	Medium	1998	0.633	26.7066	6330	-8.74168	39.2492	15.433	1.742	20.6	14.2	22.9	0.933709	0.452322	0.204973	0.153287	0.0301802	1.82316
Thailand	Medium	1999	0.643	32.5918	6700	3.3747	39.1806	14.965	1.705	19.6	13.5	21.8	0.929466	0.466526	0.21917	0.158299	0.036909	1.86131
Thailand	Medium	2000	0.652	34.8795	7160	3.36997	38.8224	14.524	1.671	18.7	12.8	20.8	0.882462	0.5429	0.216706	0.200421	0.0341334	1.93332
Thailand	Medium	2001	0.66	39.0711	7430	2.48932	38.8107	14.118	1.641	17.8	12.2	19.9	0.925057	0.542204	0.213608	0.198292	0.0385409	1.97836
Thailand	Medium	2002	0.669	39.9951	7890	5.27112	38.5386	13.751	1.616	17	11.6	18.9	1.02208	0.561563	0.229193	0.201522	0.0308473	2.1061
Thailand	Medium	2003	0.677	40.95	8500	6.39088	38.2744	13.423	1.595	16.2	11.1	18.1	1.09353	0.54562	0.220447	0.263188	0.0274104	2.21291
Thailand	Medium	2004	0.686	42.0736	9190	5.56091	38.2763	13.131	1.58	15.5	10.6	17.2	1.18111	0.473622	0.245715	0.276714	0.0293438	2.26946
Thailand	Medium	2005	0.696	44.577	9800	3.51729	38.384	12.87	1.568	14.8	10.1	16.4	1.31397	0.532733	0.245709	0.278246	0.0281317	2.45904
Thailand	Medium	2006	0.697	44.8578	10610	4.33566	38.5602	12.632	1.56	14.1	9.6	15.7	1.26504	0.511781	0.220215	0.262056	0.0228105	2.34222
Thailand	Medium	2007	0.714	49.0348	11470	4.84645	38.7559	12.407	1.554	13.4	9.1	15	1.3043	0.510705	0.177149	0.270927	0.014332	2.34135
Thailand	Medium	2008	0.718	48.6716	11800	1.19221	39.2452	12.188	1.549	12.8	8.7	14.3	1.35632	0.525431	0.12539	0.26229	0.0135615	2.34737
Thailand	Medium	2009	0.722	49.4027	11760	-1.18942	40.8679	11.971	1.545	12.2	8.3	13.6	1.24378	0.526216	0.133404	0.246419	0.0111209	2.22394
Thailand	Medium	2010	0.724	50.3747	12640	6.98828	41.2222	11.757	1.542	11.7	8	13	1.39439	0.556414	0.122122	0.254149	0.00815151	2.39836
Thailand	Medium	2011	0.733	52.2557	13190	0.357196	41.2222	11.548	1.539	11.2	7.6	12.4	1.4067	0.563487	0.134493	0.24919	0.0177072	2.43792
Thailand	Medium	2012	0.737	50.679	14190	6.74074	42.7881	11.351	1.538	10.7	7.3	11.8	1.5246	0.670264	0.133525	0.254955	0.0209495	2.67178
Thailand	Medium	2013	0.734	49.8534	14420	2.22255	43.2774	11.169	1.538	10.2	6.9	11.3	1.48555	0.626714	0.155872	0.236966	0.021765	2.59473
Thailand	Medium	2014	0.742	50.1801	14680	0.550277	43.2774	10.999	1.538	9.7	6.6	10.8	1.40772	0.53392	0.138312	0.220563	0.0239814	2.39004
Thailand	Medium	2015	0.749		15010	2.71998	43.2774	10.836	1.538	9.3	6.3	10.2	1.43925	0.565922	0.137724	0.212344	0.0250494	2.44223
Thailand	Medium	2016	0.756	49.2868	15840	3.04409	43.2774	10.676	1.537	8.9	6.1	9.8	1.49433	0.5383	0.172678	0.197751	0.0208355	2.48387
Thailand	Medium	2017	0.765		16640	3.70759	43.2774	10.513	1.532	8.4	5.8	9.3	1.50006	0.613991	0.188686	0.186912	0.0208081	2.5774
Venezuela	Medium	1990	0.644	27.0517	9450	3.93977	24.7832	28.703	3.448	24.7	12.8	27.3	1.4717	0.324168	0.161543	0.138138	0.868501	2.99417
Venezuela	Medium	1991	0.654	27.8724	10520	7.19826	24.7798	28.109	3.37	23.9	13.6	26.4	1.48933	0.369711	0.156262	0.138662	0.893489	3.07854
Venezuela	Medium	1992	0.66	27.6198	10960	3.68021	24.4963	27.507	3.292	23.3	14.3	25.6	1.52172	0.362158	0.156942	0.185573	0.870247	3.126
Venezuela	Medium	1993	0.662		11010	-1.91562	24.4918	26.922	3.218	22.8	14.4	25.2	1.46563	0.341836	0.179463	0.150129	0.823221	2.98981
Venezuela	Medium	1994	0.662		10700	-4.43056	24.4997	26.368	3.147	22.5	13.8	24.9	1.41417	0.29552	0.1795	0.136349	0.788829	2.84361
Venezuela	Medium	1995	0.666		11200	1.78772	24.5111	25.854	3.082	22.1	12.9	24.6	1.45188	0.326341	0.176222	0.137574	0.797413	2.91949
Venezuela	Medium	1996	0.668		11160	-2.22443	24.5247	25.384	3.022	21.5	12.1	24	1.42315	0.287206	0.179024	0.130793	0.768022	2.8183
Venezuela	Medium	1997	0.67		11790	4.26523	24.5292	24.949	2.967	20.7	11.5	23.2	1.54508	0.301313	0.183592	0.126896	0.761222	2.94947
Venezuela	Medium	1998	0.672		11740	-1.64744	24.536	24.541	2.915	19.9	11.3	22.3	1.52627	0.317921	0.195325	0.124682	0.767247	2.96291
Venezuela	Medium	1999	0.674		11130	-7.75789	24.5258	24.159	2.867	20.1	11.3	22.4	1.33005	0.312435	0.176994	0.142916	0.734451	2.72929
Venezuela	Medium	2000	0.676	28.6545	11610	1.74711	24.5281	23.8	2.822	18.4	11.1	20.6	1.4433	0.351671	0.16884	0.123368	0.714445	2.83811
Venezuela	Medium	2001	0.684		11980	1.48955	24.5315	23.461	2.779	17.8	10.6	19.9	1.48776	0.35672	0.208232	0.131346	0.708142	2.92918
Venezuela	Medium	2002	0.692	38.6628	10750	-10.504	24.4204	23.137	2.739	17.4	10.1	19.3	1.37729	0.284214	0.203396	0.133301	0.697227	2.72792
Venezuela	Medium	2003	0.692	40.2964	9960	-9.38425	24.4204	22.825	2.701	16.9	9.9	18.8	1.34304	0.318547	0.190539	0.111134	0.682584	2.68077
Venezuela	Medium	2004	0.704	42.2471	11830	16.262	24.4771	22.519	2.664	16.4	10.2	18.3	1.39297	0.366314	0.174321	0.129647	0.743036	2.84369
Venezuela	Medium	2005	0.718		13450	8.49885	24.4827	22.22	2.629	15.8	10.6	17.7	1.51741	0.323582	0.136433	0.129655	0.686633	2.83211
Venezuela	Medium	2006	0.731		15140	8.16271	24.4374	21.928	2.595	15.4	10.5	17.2	1.64517	0.358848	0.135211	0.139795	0.70691	3.02502
Venezuela	Medium	2007	0.748		16930	7.16737	24.4419	21.642	2.562	15	10.2	16.8	1.63037	0.430973	0.121046	0.143993	0.781283	3.14628
Venezuela	Medium	2008	0.757	79.5165	17760	3.79893	24.4884	21.36	2.53	14.7	10.1	16.5	2.15518	0.506349	0.120445	0.173063	0.875056	3.86823
Venezuela	Medium	2009	0.756	79.3006	16900	-4.56694	24.375	21.078	2.5	14.7	10.2	16.4	2.14989	0.469783	0.130281	0.162909	0.85316	3.80382
Venezuela	Medium	2010	0.757		16530	-2.90526	24.375	20.786	2.471	14.7	10.5	16.3	2.19288	0.474529	0.0872806	0.134664	0.814587	3.74215
Venezuela	Medium	2011	0.769		17080	2.55931	24.375	20.474	2.444	14.7	10.9	16.4	1.9351	0.416028	0.0928245	0.135017	0.735477	3.35208
Venezuela	Medium	2012	0.772			3.92054	24.375	20.137	2.417	14.9	11.3	16.6	2.09788	0.460704	0.0990048	0.119825	0.798874	3.61015
Venezuela	Medium	2013	0.777			-0.0898371	24.375	19.775	2.39	15.1	11.5	16.8	1.79106	0.47696	0.0905219	0.125934	0.848175	3.36785
Venezuela	Medium	2014	0.775			-4.73105	24.375	19.394	2.365	15.4	11.3	17.2	1.79082	0.472891	0.0821663	0.113138	0.81394	3.30704
Venezuela	Medium	2015	0.769				24.375	19.002	2.34	16.4	14.5	18.2	1.6073	0.341972	0.0689813	0.111597	0.679269	2.83818
Venezuela	Medium	2016	0.759				24.375	18.61	2.317	21	14.6	22.9	1.47508	0.22011	0.0798287	0.0942538	0.58186	2.47458
Venezuela	Medium	2017	0.743				24.375	18.232	2.294	21	14.6	22.9	1.32265	0.212296	0.0711577	0.0794794	0.574423	2.28261
United Kingdom	Low	1990	0.781	26.4824	17310	0.433081	75.2408	13.9	1.83	7.9	4.5	8.9	3.80057	0.758409	0.176903	0.575005	0.334994	5.78974
United Kingdom	Low	1991	0.794	29.1821	17690	-1.40849	74.9928	13.8	1.82	7.4	4.4	8.3	3.84589	0.754156	0.160822	0.513613	0.338381	5.76109
United Kingdom	Low	1992	0.807	33.2307	18330	0.129933	74.691	13.6	1.79	6.9	4.4	7.8	3.79087	0.786772	0.15211	0.549417	0.361084	5.78699
United Kingdom	Low	1993	0.82	37.9856	19170	2.24441	72.4755	13.2	1.76	6.6	4.3	7.4	3.59735	0.717718	0.163743	0.525284	0.318598	5.45393
United Kingdom	Low	1994	0.833	42.8153	20620	3.58197	71.9588	13	1.74	6.3	4.2	7	3.65792	0.725381	0.163997	0.584267	0.346958	5.61518
United Kingdom	Low	1995	0.846	48.2576	19900	2.26078	71.8348	12.6	1.71	6.1	4.1	6.8	3.53316	0.761032	0.168734	0.527945	0.308307	5.438
United Kingdom	Low	1996	0.851	50.0843	21140	2.23089	72.3102	12.6	1.73	6	4	6.6	3.69184	0.768674	0.162474	0.537239	0.328674	5.64237
United Kingdom	Low	1997	0.856	53.2881	22650	3.58769	72.6863	12.5	1.72	5.9	3.9	6.5	3.48296	0.706664	0.16618	0.566564	0.341837	5.41197
United Kingdom	Low	1998	0.862	55.5442	23740	3.34327	72.4094	12.3	1.71	5.8	3.9	6.4	3.60577	0.696909	0.148269	0.536457	0.307053	5.4423
United Kingdom	Low	1999	0.868	60.1124	24330	3.08396	71.1735	11.9	1.68	5.7	3.8	6.3	3.53681	0.73669	0.136597	0.545804	0.302056	5.40637
United Kingdom	Low	2000	0.874	58.474	26520	3.06855	70.1195	11.5	1.64	5.6	3.8	6.2	3.82207	0.729424	0.119298	0.543444	0.320403	5.6853
United Kingdom	Low	2001	0.878	59.2685	27930	2.5787	70.074	11.3	1.63	5.5	3.7	6.1	4.22468	0.747865	0.127836	0.570976	0.332155	6.13065
United Kingdom	Low	2002	0.881	62.5684	29370	1.89209	70.1691	11.3	1.63	5.4	3.6	5.9	3.97819	0.79323	0.120614	0.570617	0.320875	5.93328
United Kingdom	Low	2003	0.885	62.0686	30620	2.80655	70.0864	11.7	1.7	5.3	3.6	5.8	3.96354	0.759667	0.102844	0.581477	0.349804	5.90444
United Kingdom	Low	2004	0.892	59.3515	32240	1.79316	70.4791	11.9	1.75	5.2	3.5	5.8	4.06956	0.782899	0.104291	0.590301	0.365646	6.05002
United Kingdom	Low	2005	0.897	58.9661	33030	2.47371	70.0864	12	1.76	5.1	3.5	5.7	4.14211	0.76734	0.110438	0.60393	0.332897	6.09558
United Kingdom	Low	2006	0.896	59.0324	34690	2.03555	73.7321	12.3	1.82	5	3.4	5.5	4.18311	0.78675	0.117651	0.593749	0.334197	6.15058
United Kingdom	Low	2007	0.899	58.4945	35340	1.63606	72.9426	12.6	1.86	4.9	3.3	5.4	4.24047	0.759474	0.102397	0.607987	0.323635	6.16429
United Kingdom	Low	2008	0.903	56.6439	36310	-1.06289	73.0955	12.9	1.91	4.8	3.2	5.2	3.98176	0.794222	0.101189	0.531215	0.316264	5.87203
United Kingdom	Low	2009	0.906	57.9005	34780	-4.96935	71.6116	12.7	1.89	4.6	3.1	5.1	4.06978	0.740483	0.0917524	0.482178	0.284552	5.80683
United Kingdom	Low	2010	0.912	58.9234	36490	1.15347	71.1941	12.9	1.92	4.4	3	4.9	3.5583	0.691504	0.0810261	0.508432	0.293246	5.27722
United Kingdom	Low	2011	0.906	59.1459	37320	0.749697	70.9461	12.8	1.91	4.3	3	4.7	3.26266	0.686517	0.0840981	0.481123	0.272659	4.92808
United Kingdom	Low	2012	0.904	59.4021	37900	0.775735	71.0205	12.8	1.92	4.1	2.9	4.5	3.21921	0.656678	0.0845176	0.432988	0.273283	4.78915
United Kingdom	Low	2013	0.921	57.0388	39120	1.4577	71.3024	12.1	1.83	4	2.8	4.4	3.20302	0.700865	0.0874577	0.438152	0.264584	4.81559
United Kingdom	Low	2014	0.925	56.5645	40450	1.85458	71.2272	12	1.81	3.9	2.7	4.3	2.99602	0.721197	0.0812064	0.465492	0.241773	4.64857
United Kingdom	Low	2015	0.923	56.4585	41590	1.5477	70.8387	11.9	1.8	3.8	2.7	4.2	2.9013	0.710307	0.0788255	0.464309	0.244515	4.54391
United Kingdom	Low	2016	0.924	58.4256	43080	1.14866	71.7149	11.8	1.79	3.8	2.7	4.1	2.78735	0.630293	0.0899266	0.45742	0.236984	4.32869
United Kingdom	Low	2017	0.926	59.9956	45180	1.20219	72.1951	11.4	1.74	3.8	2.8	4.1	2.64502	0.644184	0.084038	0.460224	0.236174	4.20078
USA	Low	1990	0.865	71.2512	23640	0.741482	46.6153	16.7	2.081	9.4	5.8	10.4	6.97882	0.882376	0.133111	1.36057	0.404311	9.8134
USA	Low	1991	0.867	73.1439	24100	-1.43419	46.6153	16.2	2.0625	9.1	5.6	10.1	6.86253	0.751099	0.117873	1.24616	0.398897	9.42694
USA	Low	1992	0.872	77.7397	25090	2.09661	46.4495	15.8	2.046	8.8	5.4	9.7	7.02721	0.894413	0.121003	1.26786	0.405353	9.77316
USA	Low	1993	0.877	79.376	25910	1.40676	46.1786	15.4	2.0195	8.5	5.3	9.4	7.12297	0.656532	0.137289	1.28058	0.40355	9.64912
USA	Low	1994	0.88	79.0567	27250	2.76093	45.9811	15	2.0015	8.2	5.1	9	7.27683	0.949621	0.142899	1.30328	0.386706	10.119
USA	Low	1995	0.883	79.166	28450	1.46879	45.8719	14.6	1.978	7.9	5	8.7	7.23011	0.605301	0.127818	1.25591	0.371815	9.64174
USA	Low	1996	0.884	78.7965	29870	2.5722	45.4534	14.4	1.976	7.7	4.9	8.4	7.40181	0.812203	0.124789	1.22836	0.360877	9.98529
USA	Low	1997	0.886		31500	3.19725	45.2983	14.2	1.971	7.5	4.8	8.2	7.66509	0.894417	0.127902	1.25803	0.362015	10.3675
USA	Low	1998	0.889	71.8155	33120	3.27052	45.2658	14.3	1.999	7.4	4.7	8	7.67497	0.90972	0.13304	1.28528	0.365689	10.4293
USA	Low	1999	0.89	72.7102	34720	3.55719	45.1893	14.2	2.0075	7.2	4.7	7.9	7.49571	0.861051	0.129787	1.29717	0.360255	10.2041
USA	Low	2000	0.886	67.8024	36800	2.97521	45.2306	14.4	2.056	7.1	4.6	7.8	7.52751	0.857402	0.115917	1.28295	0.35639	10.2018
USA	Low	2001	0.889	68.0973	37700	0.00364898	45.2901	14.1	2.0305	7	4.6	7.7	7.42319	0.815733	0.114477	1.23708	0.362438	10.0121
USA	Low	2002	0.891	77.9076	38430	0.802104	45.0849	14	2.0205	6.9	4.6	7.6	7.2852	0.737574	0.114067	1.24601	0.374704	9.81762
USA	Low	2003	0.894	80.1559	39740	1.98093	45.0803	14.1	2.0475	6.9	4.6	7.6	7.34961	0.811302	0.118151	1.24476	0.354949	9.94409
USA	Low	2004	0.897	81.1556	42060	2.84268	45.0758	14	2.0515	6.8	4.6	7.5	7.47937	0.961861	0.121057	1.28181	0.394139	10.3091
USA	Low	2005	0.9	80.6348	44570	2.5635	45.0713	14	2.057	6.7	4.5	7.4	7.56348	0.921704	0.122077	1.2713	0.387807	10.3347
USA	Low	2006	0.903	83.0777	47160	1.86796	45.0668	14.3	2.108	6.7	4.4	7.3	7.50647	0.836834	0.121525	1.21986	0.370917	10.121
USA	Low	2007	0.906	83.7085	48280	0.911866	45.0623	14.3	2.12	6.6	4.3	7.2	7.43745	0.880757	0.117189	1.07198	0.364099	9.94072
USA	Low	2008	0.911	85.01	48290	-1.0767	44.92	14	2.072	6.5	4.2	7.1	7.05107	0.89	0.111624	0.903322	0.338675	9.36381
USA	Low	2009	0.912	87.622	46940	-3.38744	44.7063	13.5	2.002	6.4	4.2	6.9	6.31631	0.970003	0.10641	0.734994	0.335771	8.53578
USA	Low	2010	0.916	92.6219	48900	1.7182	44.4925	13	1.931	6.2	4.1	6.8	6.67057	0.881573	0.115762	0.816639	0.319176	8.87345
USA	Low	2011	0.919	93.9066	50820	0.822278	44.2788	12.7	1.8945	6.1	4.1	6.7	6.29233	0.823651	0.119862	0.81575	0.298445	8.41462
USA	Low	2012	0.92	93.1755	53120	1.50861	44.065	12.6	1.8805	6	4	6.6	5.91516	0.85162	0.115887	0.79517	0.301789	8.045
USA	Low	2013	0.918	88.7264	54360	1.14505	44.1247	12.4	1.8575	6	4	6.5	6.02794	0.936179	0.128909	0.811708	0.294369	8.26801
USA	Low	2014	0.92	88.6269	56730	1.78279	44.1844	12.5	1.8625	5.9	4	6.4	5.93686	0.944705	0.136602	0.822034	0.311679	8.2231
USA	Low	2015	0.921	88.8894	58340	2.15887	44.244	12.4	1.8435	5.8	3.9	6.3	5.75687	0.963894	0.132528	0.82295	0.321551	8.0689
USA	Low	2016	0.922	88.8351	58970	0.912035	44.3037	12.2	1.8205	5.8	3.8	6.3	5.7721	1.02893	0.128691	0.852751	0.305958	8.1661
USA	Low	2017	0.924	88.1674	61020	1.72587	44.3634	11.8	1.7655	5.7	3.8	6.2	5.74152	0.944772	0.140666	0.832743	0.303643	8.03616
Tunisia	Low	1990	0.567	8.03809	3500	5.56247	55.6385	25.975	3.476	43.2	27.6	46.7	0.773178	0.713814	0.0420444	0.170877	0.125418	1.85255
Tunisia	Low	1991	0.573	8.68948	3650	1.61928	59.2817	24.751	3.276	41.5	27.1	45	0.587933	0.731994	0.0482834	0.166073	0.127391	1.69724
Tunisia	Low	1992	0.581	9.50604	3920	5.47782	60.215	23.557	3.085	39.9	26.6	43.3	0.629003	0.621443	0.0568997	0.180993	0.13768	1.65455
Tunisia	Low	1993	0.587	10.8104	3950	0.0745551	60.6462	22.432	2.907	38.2	25.9	41.5	0.651471	0.629959	0.0449809	0.157801	0.130676	1.64478
Tunisia	Low	1994	0.598	11.6524	4110	1.19969	59.7515	21.401	2.747	36.3	25	39.6	0.639026	0.341625	0.0451245	0.18211	0.113936	1.33593
Tunisia	Low	1995	0.605	12.2246	4260	0.585331	60.1699	20.479	2.606	34.4	24.1	37.6	0.64386	0.534391	0.0441519	0.179327	0.110179	1.52515
Tunisia	Low	1996	0.614	13.1314	4550	5.50499	60.0154	19.668	2.485	32.5	23	35.4	0.65328	0.842089	0.0460696	0.169057	0.0980103	1.84643
Tunisia	Low	1997	0.621	13.874	4840	4.00684	60.1635	18.949	2.379	30.4	21.9	33.3	0.665086	0.490128	0.0505637	0.185257	0.107077	1.51512
Tunisia	Low	1998	0.632	15.2463	5090	3.51957	60.6334	18.311	2.287	28.5	20.8	31.2	0.742281	0.637067	0.0525976	0.181346	0.0992041	1.73853
Tunisia	Low	1999	0.643	16.8818	5420	4.9103	61.3157	17.759	2.208	26.6	19.8	29.2	0.769052	0.648689	0.0574333	0.168581	0.103038	1.77615
Tunisia	Low	2000	0.651	19.2027	5710	3.6878	61.4766	17.297	2.142	24.9	18.8	27.3	0.799306	0.564708	0.0568711	0.182874	0.0995471	1.72203
Tunisia	Low	2001	0.659	21.6955	6030	2.88949	61.1419	16.934	2.088	23.3	17.7	25.6	0.839783	0.561423	0.0651905	0.174459	0.0943597	1.75217
Tunisia	Low	2002	0.664	23.2844	6160	0.528632	62.8411	16.672	2.046	22	16.7	24.1	0.847906	0.62475	0.0645188	0.171313	0.0949188	1.81584
Tunisia	Low	2003	0.671	27.4547	6540	3.92308	62.9763	16.511	2.016	20.8	15.8	22.8	0.86538	0.831347	0.0637035	0.173326	0.0988326	2.06622
Tunisia	Low	2004	0.681	29.9009	7060	5.4196	63.2724	16.448	1.997	19.7	15.1	21.6	0.891831	0.572871	0.0688022	0.211023	0.1124	1.88331
Tunisia	Low	2005	0.688	31.7647	7390	2.62137	63.2338	16.494	1.991	18.8	14.4	20.5	0.888994	0.730205	0.0736386	0.208649	0.108475	2.04113
Tunisia	Low	2006	0.694	32.4326	7980	4.26984	63.1179	16.664	1.999	17.9	13.8	19.6	0.916796	0.632602	0.0714773	0.21458	0.101164	1.96462
Tunisia	Low	2007	0.7	32.6742	8580	5.63771	63.1115	16.947	2.02	17.2	13.4	18.8	0.970539	0.738236	0.066655	0.227901	0.0983328	2.13199
Tunisia	Low	2008	0.707	33.7451	8980	3.13972	63.6007	17.316	2.054	16.6	13	18.2	1.00157	0.640565	0.0699747	0.225021	0.0969312	2.05906
Tunisia	Low	2009	0.709	34.9999	9330	1.95424	63.0085	17.734	2.095	16.2	12.7	17.6	0.950194	0.637173	0.0675567	0.21242	0.0973841	1.99557
Tunisia	Low	2010	0.716	35.419	9680	2.44438	64.6112	18.149	2.14	15.8	12.5	17.2	1.0573	0.644413	0.0632596	0.256621	0.0955435	2.13829
Tunisia	Low	2011	0.718	35.1703	9590	-2.89086	64.8301	18.506	2.182	15.5	12.3	16.9	1.04445	0.642917	0.0558849	0.209675	0.0895622	2.06844
Tunisia	Low	2012	0.72	35.8772	9790	2.9898	63.8646	18.763	2.216	15.2	12.2	16.6	1.05744	0.693459	0.066321	0.272691	0.0912133	2.21193
Tunisia	Low	2013	0.723	34.957	9780	1.8804	63.9997	18.892	2.24	15	12.1	16.4	1.04431	0.621104	0.0660461	0.288047	0.0909438	2.13436
Tunisia	Low	2014	0.726	35.3342	10070	1.94524	62.8283	18.874	2.252	14.9	12.1	16.2	1.07857	0.637148	0.0710025	0.261963	0.0817944	2.15689
Tunisia	Low	2015	0.729	35.1911	9890	0.137805	63.2981	18.707	2.251	14.8	12.1	16.1	1.06841	0.642314	0.0741044	0.256862	0.0791851	2.15226
Tunisia	Low	2016	0.731	32.8154	10060	0.0499454	62.4549	18.405	2.238	14.7	12.1	16	1.05859	0.658566	0.0766346	0.264497	0.0726187	2.15384
Tunisia	Low	2017	0.734	32.1494	10270	0.762601	62.7124	18.01	2.219	14.7	12.1	16	1.0916	0.640581	0.0909934	0.236709	0.0715366	2.15357
Spain	Low	1990	0.761	35.5582	13500	3.67577	61.0123	10.3	1.36	7.4	4.9	8.2	2.33842	1.12162	0.411041	0.39706	0.187643	4.48548
Spain	Low	1991	0.77	37.0394	14280	2.28532	60.8101	10.2	1.33	7.1	4.7	7.8	2.45793	1.12196	0.398258	0.385473	0.205291	4.59681
Spain	Low	1992	0.779	39.2705	14650	0.436115	60.6259	10.1	1.31	6.7	4.4	7.4	2.60476	1.05268	0.403777	0.402104	0.204689	4.69341
Spain	Low	1993	0.789	41.1799	14830	-1.54336	60.1333	9.8	1.26	6.3	4.1	6.9	2.34757	1.13955	0.425325	0.351277	0.197999	4.48997
Spain	Low	1994	0.798	44.0414	15230	1.89691	60.4337	9.4	1.19	5.9	3.8	6.5	2.47375	1.0295	0.416626	0.385415	0.232603	4.56391
Spain	Low	1995	0.807	45.729	16120	2.30496	59.5046	9.1	1.16	5.6	3.7	6.1	2.61647	0.995757	0.432398	0.41333	0.217352	4.69524
Spain	Low	1996	0.813	47.6778	16700	2.23382	60.3456	9.1	1.14	5.2	3.5	5.7	2.48925	1.22965	0.402872	0.4078	0.196878	4.76177
Spain	Low	1997	0.817	50.5477	17690	3.26885	60.1854	9.2	1.15	4.9	3.2	5.4	2.68453	1.06569	0.416764	0.42599	0.210575	4.83809
Spain	Low	1998	0.821	52.8337	18850	3.9619	59.9832	9.1	1.13	4.7	3	5.1	2.86384	1.14229	0.434818	0.495602	0.204962	5.17832
Spain	Low	1999	0.826	55.0277	19770	4.06782	59.6228	9.4	1.17	4.5	2.9	4.9	3.01535	1.06306	0.438483	0.469351	0.207583	5.22534
Spain	Low	2000	0.832	57.7271	21440	4.77645	59.6513	9.8	1.22	4.4	2.8	4.8	3.16439	1.2	0.412038	0.469846	0.206315	5.49342
Spain	Low	2001	0.835	59.7837	22640	3.21408	59.2153	9.9	1.23	4.3	2.8	4.6	3.18561	1.07873	0.400508	0.445973	0.183236	5.3303
Spain	Low	2002	0.837	61.588	24100	1.29005	58.9512	10.1	1.25	4.1	2.7	4.5	3.33138	1.17325	0.372342	0.464576	0.187104	5.56627
Spain	Low	2003	0.84	63.9676	24810	1.13625	58.3983	10.4	1.3	4	2.6	4.4	3.49929	1.13512	0.405394	0.462477	0.185594	5.72906
Spain	Low	2004	0.844	66.0903	25880	1.35871	58.2375	10.6	1.31	3.9	2.5	4.3	3.56365	1.13028	0.366411	0.446201	0.186348	5.73356
Spain	Low	2005	0.851	67.1534	27230	1.9157	58.4344	10.6	1.33	3.8	2.4	4.2	3.68065	0.991003	0.358639	0.428006	0.189618	5.67558
Spain	Low	2006	0.856	68.5345	30110	2.35781	57.343	10.8	1.36	3.7	2.3	4	3.61463	1.10292	0.404248	0.474804	0.18665	5.81913
Spain	Low	2007	0.86	68.7518	31630	1.70452	56.1079	10.9	1.38	3.6	2.2	3.9	3.68673	1.14047	0.333905	0.488438	0.196373	5.88928
Spain	Low	2008	0.863	69.7454	32340	-0.709568	56.4194	11.3	1.45	3.4	2.2	3.7	3.58516	1.02419	0.348646	0.360251	0.164915	5.52314
Spain	Low	2009	0.865	71.5843	31500	-4.61187	56.0903	10.6	1.38	3.3	2.1	3.5	2.82068	0.996198	0.331757	0.2781	0.179269	4.64151
Spain	Low	2010	0.872	75.9109	31240	-0.297089	55.0889	10.4	1.37	3.2	2.1	3.4	2.69847	0.932975	0.33958	0.253127	0.168019	4.43133
Spain	Low	2011	0.878	80.038	31310	-1.16619	54.041	10.1	1.34	3	2.1	3.3	2.50173	0.922024	0.34694	0.212027	0.162271	4.18625
Spain	Low	2012	0.881	82.2703	31470	-3.02243	53.8614	9.7	1.32	2.9	2.1	3.2	2.33073	0.729868	0.325998	0.181648	0.14862	3.74638
Spain	Low	2013	0.882	83.7256	32220	-1.1119	53.444	9.1	1.27	2.9	2	3.1	2.1691	0.990935	0.366859	0.187982	0.154637	3.91431
Spain	Low	2014	0.888	85.4463	33400	1.68745	53.1337	9.2	1.32	2.8	2	3	2.1966	0.752493	0.374696	0.211804	0.150079	3.72149
Spain	Low	2015	0.895	85.6118	34900	3.91577	53.1891	9	1.33	2.7	1.9	3	2.25093	0.88461	0.357922	0.25547	0.144401	3.92925
Spain	Low	2016	0.899	86.5161	37380	2.94435	52.5772	8.8	1.34	2.7	1.9	2.9	2.25006	1.0121	0.360154	0.238945	0.152207	4.05628
Spain	Low	2017	0.903	88.853	39540	2.73236	52.6387	8.4	1.31	2.7	1.9	2.9	2.39057	0.822122	0.360949	0.265549	0.15375	4.02642
Saudi Arabia	Low	1990	0.697	9.54124	33310	11.1666	57.4413	35.799	5.911	35.6	21.6	37.9	1.20206	0.483912	0.0613984	0.0708569	0.208285	2.11672
Saudi Arabia	Low	1991	0.705	10.3849	37650	11.3127	57.5302	34.779	5.761	33.1	20.4	35.3	1.53355	0.508403	0.0666249	0.0952502	0.226853	2.52655
Saudi Arabia	Low	1992	0.71	11.3507	38540	0.918959	57.5646	33.738	5.594	30.9	19.3	32.9	1.02242	0.799169	0.0639137	0.104307	0.218923	2.30327
Saudi Arabia	Low	1993	0.714	13.7164	38180	-4.03246	60.839	32.671	5.407	28.9	18.3	30.8	1.95276	0.556935	0.068255	0.136991	0.210252	3.02374
Saudi Arabia	Low	1994	0.718	14.5134	37710	-1.93212	64.0953	31.593	5.2	27	17.3	28.8	2.02394	0.738794	0.0670558	0.15927	0.209033	3.29851
Saudi Arabia	Low	1995	0.722	16.7805	38070	-2.06926	67.3516	30.529	4.98	25.3	16.5	27	2.02607	0.614694	0.0613534	0.154106	0.248564	3.16522
Saudi Arabia	Low	1996	0.726	17.5778	38390	0.507128	70.6079	29.514	4.754	23.7	15.6	25.3	2.25462	0.589326	0.0588557	0.109989	0.23023	3.29009
Saudi Arabia	Low	1997	0.731	17.3228	38700	-0.840952	73.8641	28.577	4.533	22.3	14.6	23.8	1.73095	0.644569	0.0581531	0.108368	0.218923	2.81482
Saudi Arabia	Low	1998	0.736	17.5053	39860	0.936936	77.5856	27.736	4.325	21	13.7	22.4	1.5358	0.560261	0.0642548	0.118866	0.192179	2.52347
Saudi Arabia	Low	1999	0.738	20.9718	38290	-5.72296	80.8419	27.002	4.137	19.8	12.9	21.1	1.09435	0.648502	0.0625054	0.121263	0.182917	2.16532
Saudi Arabia	Low	2000	0.743	22.3214	40070	3.22646	80.8419	26.375	3.971	18.7	12.2	19.9	2.63186	0.665727	0.0701485	0.128362	0.210537	3.75746
Saudi Arabia	Low	2001	0.746	23.8277	39620	-3.72116	80.8447	25.85	3.83	17.7	11.5	18.8	2.48773	0.543586	0.0787235	0.141069	0.135149	3.44503
Saudi Arabia	Low	2002	0.748	23.4726	37930	-5.50513	80.8456	25.398	3.708	16.7	10.8	17.8	2.94933	0.582146	0.0719847	0.144149	0.178504	3.98976
Saudi Arabia	Low	2003	0.755	26.9135	41580	8.01558	80.8479	24.991	3.601	15.8	10.2	16.8	2.78847	0.667387	0.0727001	0.1542	0.163243	3.91352
Saudi Arabia	Low	2004	0.764	28.7096	44900	4.80345	80.8065	24.61	3.505	14.9	9.7	15.9	2.97544	0.529345	0.0743454	0.178707	0.196016	4.02456
Saudi Arabia	Low	2005	0.77	29.5427	47550	2.54398	80.8103	24.236	3.417	14.1	9.1	15	2.94119	0.682574	0.0780989	0.162548	0.234805	4.16904
Saudi Arabia	Low	2006	0.777	30.331	49050	-0.0736215	80.7903	23.854	3.331	13.3	8.6	14.1	3.36743	0.756314	0.0847803	0.142779	0.21152	4.63396
Saudi Arabia	Low	2007	0.783	30.4111	50150	-0.928231	80.7907	23.458	3.246	12.5	8.1	13.2	3.66888	0.715557	0.0797567	0.259118	0.221456	5.01512
Saudi Arabia	Low	2008	0.792	30.8021	52960	3.3607	80.7428	23.043	3.158	11.7	7.6	12.4	4.08443	0.653923	0.0783597	0.246144	0.165327	5.28719
Saudi Arabia	Low	2009	0.796	31.5605	50940	-4.7873	80.6791	22.599	3.066	11	7.1	11.7	4.10351	0.588823	0.0795054	0.222662	0.19719	5.23716
Saudi Arabia	Low	2010	0.809	36.6268	52220	2.00891	80.6656	22.123	2.97	10.3	6.7	10.9	4.44187	0.676139	0.0855062	0.193976	0.204992	5.65015
Saudi Arabia	Low	2011	0.823	40.4156	56940	6.70397	80.6572	21.613	2.871	9.6	6.2	10.2	4.27329	0.635718	0.0834237	0.213462	0.233532	5.48271
Saudi Arabia	Low	2012	0.835	46.6755	58220	2.20266	80.6372	21.078	2.773	8.9	5.8	9.5	4.64134	0.68883	0.0826925	0.217571	0.265681	5.93276
Saudi Arabia	Low	2013	0.845	52.2361	56920	-0.367218	80.6139	20.528	2.678	8.3	5.4	8.8	4.46834	0.727421	0.0869579	0.21008	0.237529	5.76434
Saudi Arabia	Low	2014	0.852	58.2967	56940	0.754235	80.7443	19.969	2.589	7.8	5	8.2	4.72818	0.668144	0.0796963	0.209589	0.259221	5.98017
Saudi Arabia	Low	2015	0.859	61.0564	49900	1.47837	80.7723	19.41	2.507	7.2	4.7	7.6	4.82252	0.576732	0.0776819	0.213767	0.262082	5.99033
Saudi Arabia	Low	2016	0.859	67.3355	46590	-0.601129	80.7647	18.858	2.435	6.7	4.4	7.1	4.30848	0.608318	0.075654	0.179944	0.202304	5.41162
Saudi Arabia	Low	2017	0.852	69.6983	48040	-2.71046	80.7694	18.319	2.373	6.3	4.1	6.6	4.7027	0.585539	0.0697906	0.174978	0.198795	5.76848
Malaysia	Low	1981				4.40004	15.3547	31.195	4.021	23.6	12.2	26.1	0.485215	0.636854	0.302703	0.821302	0.0740534	2.37827
Malaysia	Low	1990	0.643	7.1771	6530	5.9803	20.5649	28.096	3.554	14.2	7.6	15.8	0.769544	0.585715	0.260229	0.819547	0.111748	2.606
Malaysia	Low	1991	0.651	7.88395	7140	6.64645	20.6803	27.758	3.51	13.6	7.3	15.1	1.05242	0.637715	0.286957	0.784591	0.119882	2.94074
Malaysia	Low	1992	0.66	8.91354	7730	6.11914	20.7168	27.422	3.466	13	7	14.4	1.13078	0.628052	0.326596	0.937754	0.114107	3.19646
Malaysia	Low	1993	0.667	9.2152	8520	7.1751	20.9752	27.063	3.422	12.4	6.8	13.8	1.29585	0.670328	0.325179	0.899537	0.126416	3.37689
Malaysia	Low	1994	0.675	10.144	9270	6.51911	21.278	26.662	3.372	11.9	6.5	13.2	1.34153	0.615915	0.302468	0.911087	0.137277	3.36665
Malaysia	Low	1995	0.682	10.9744	10150	7.09453	21.2023	26.179	3.313	11.5	6.3	12.7	1.53574	0.641139	0.305722	0.866187	0.137216	3.54473
Malaysia	Low	1996	0.694		11090	7.22874	21.1873	25.571	3.238	11.1	6.1	12.3	1.74058	0.625947	0.321957	0.760259	0.160057	3.6705
Malaysia	Low	1997	0.704		11710	4.60926	21.18	24.827	3.145	10.6	5.9	11.8	1.84005	0.684804	0.378174	0.766933	0.153372	3.88641
Malaysia	Low	1998	0.708	21.6436	10690	-9.67122	21.1374	23.959	3.036	10.1	5.6	11.1	1.48773	0.594511	0.395035	0.490594	0.095143	3.12417
Malaysia	Low	1999	0.713	22.6152	11050	3.57732	21.1447	22.993	2.913	9.4	5.3	10.4	1.95484	0.68034	0.429419	0.491908	0.113968	3.73644
Malaysia	Low	2000	0.723	25.6157	11870	6.3575	21.1192	21.98	2.784	8.7	4.9	9.6	1.70364	0.753429	0.415492	0.50858	0.130905	3.57999
Malaysia	Low	2001	0.721	24.9967	12030	-1.66514	21.1444	20.983	2.657	8.1	4.6	8.9	1.99759	0.667631	0.387202	0.417903	0.131706	3.67081
Malaysia	Low	2002	0.723	27.4433	12720	3.21741	21.4199	20.066	2.539	7.6	4.3	8.4	1.95825	0.667861	0.408683	0.371304	0.126766	3.60238
Malaysia	Low	2003	0.73	30.6067	13600	3.68793	21.6595	19.276	2.438	7.3	4.2	8	1.68863	0.631047	0.375546	0.450682	0.121749	3.33833
Malaysia	Low	2004	0.733	30.0345	14650	4.69855	21.7066	18.639	2.355	7.1	4.1	7.8	1.82213	0.786511	0.336382	0.545717	0.148484	3.71328
Malaysia	Low	2005	0.73	27.9188	15730	3.28229	21.7148	18.164	2.293	7	4	7.7	2.07151	0.68365	0.313095	0.569412	0.135353	3.84604
Malaysia	Low	2006	0.737	28.4082	17040	3.52428	21.5346	17.839	2.249	7	4	7.6	2.61374	0.684833	0.361291	0.575543	0.137462	4.448
Malaysia	Low	2007	0.75	30.0051	18390	4.23645	21.632	17.619	2.217	6.9	4	7.6	2.24654	0.67626	0.365149	0.576616	0.127575	4.06964
Malaysia	Low	2008	0.761	33.4395	19110	2.84708	21.7635	17.461	2.191	6.9	4.1	7.6	2.46486	0.655746	0.380157	0.543319	0.117565	4.24309
Malaysia	Low	2009	0.765	35.4947	18810	-3.28559	21.9753	17.345	2.169	6.9	4.1	7.6	1.94428	0.646323	0.373842	0.382371	0.122932	3.54929
Malaysia	Low	2010	0.772	37.0289	19860	5.62354	22.4906	17.258	2.149	6.9	4.2	7.6	2.22111	0.635301	0.379497	0.345938	0.124373	3.78418
Malaysia	Low	2011	0.778	36.1481	21190	3.66616	22.9207	17.19	2.129	6.8	4.2	7.5	2.21789	0.652174	0.344592	0.36149	0.128749	3.78506
Malaysia	Low	2012	0.781	37.6123	22140	3.95963	23.8296	17.142	2.11	6.8	4.1	7.5	2.22929	0.667792	0.379358	0.347497	0.130305	3.82966
Malaysia	Low	2013	0.785	39.0746	22690	3.27011	24.5299	17.106	2.092	6.8	4.1	7.4	2.5124	0.631061	0.409581	0.317631	0.141113	4.08538
Malaysia	Low	2014	0.791	39.5086	23790	4.59519	24.6203	17.071	2.074	6.8	4.1	7.4	2.60297	0.596642	0.410661	0.350988	0.14906	4.17948
Malaysia	Low	2015	0.796	45.5927	24130	3.68757	26.0842	17.024	2.056	6.9	4.2	7.5	2.38052	0.653486	0.391961	0.274416	0.143329	3.913
Malaysia	Low	2016	0.8	46.7621	24840	3.04108	26.0874	16.957	2.037	7	4.3	7.5	2.41464	0.57568	0.404348	0.283028	0.126195	3.86958
Malaysia	Low	2017	0.805	43.7152	25910	4.38321	26.0874	16.867	2.019	7.1	4.4	7.7	2.32837	0.656367	0.448237	0.277898	0.124548	3.90832
Japan	Low	1990	0.818		19710	4.53525	15.6144	10	1.54	4.6	2.5	4.9	3.67888	0.530613	0.507334	0.473474	0.181333	5.44272
Japan	Low	1991	0.823		21000	3.09703	15.5074	9.9	1.53	4.5	2.5	4.8	3.72071	0.520836	0.519228	0.454014	0.182434	5.46163
Japan	Low	1992	0.826		21640	0.598038	15.4004	9.8	1.502	4.4	2.4	4.8	3.66051	0.522533	0.546538	0.446213	0.187609	5.43042
Japan	Low	1993	0.831		21990	-0.763158	15.288	9.6	1.458	4.4	2.3	4.7	3.59609	0.520196	0.54236	0.465105	0.184078	5.36223
Japan	Low	1994	0.837		22590	0.649583	15.1755	10	1.5	4.2	2.3	4.6	3.7736	0.54718	0.529978	0.469025	0.190454	5.58113
Japan	Low	1995	0.842		23610	2.35063	14.9287	9.54	1.422	4.1	2.2	4.4	3.87286	0.531891	0.522428	0.460954	0.181952	5.63557
Japan	Low	1996	0.847		24800	2.83929	14.8121	9.6	1.425	3.9	2.1	4.3	3.89393	0.52163	0.504948	0.465886	0.169558	5.62002
Japan	Low	1997	0.85		25470	0.835497	14.6886	9.5	1.388	3.8	2	4.1	3.85272	0.525507	0.5058	0.447366	0.167891	5.56367
Japan	Low	1998	0.849		25380	-1.39671	14.5679	9.6	1.384	3.6	1.9	3.9	3.60841	0.507279	0.470413	0.35178	0.159892	5.15828
Japan	Low	1999	0.852		25630	-0.433914	14.4609	9.3	1.342	3.4	1.8	3.7	3.65319	0.521333	0.464133	0.358031	0.162349	5.22138
Japan	Low	2000	0.858		27220	2.60785	14.4252	9.4	1.359	3.3	1.8	3.5	3.6648	0.529971	0.503419	0.359204	0.163731	5.28489
Japan	Low	2001	0.861		27890	0.164695	13.1495	9.3	1.33	3.1	1.7	3.4	3.65001	0.509904	0.482314	0.324072	0.152196	5.17984
Japan	Low	2002	0.864		28560	-0.114538	13.0672	9.3	1.32	3	1.7	3.2	3.68518	0.506563	0.469683	0.322189	0.114244	5.16004
Japan	Low	2003	0.867		29380	1.3112	12.9931	9.2	1.29	2.9	1.6	3.1	3.71243	0.496922	0.437971	0.320198	0.128058	5.15161
Japan	Low	2004	0.871		30920	2.17029	12.9328	8.69	1.29	2.8	1.5	3	3.67124	0.4753	0.415875	0.318112	0.100557	5.04138
Japan	Low	2005	0.875		32350	1.65312	12.8724	8.41	1.26	2.8	1.4	2.9	3.71531	0.485166	0.410847	0.298907	0.105161	5.07605
Japan	Low	2006	0.879		33960	1.35575	12.8148	8.65	1.32	2.7	1.3	2.8	3.67079	0.468454	0.391206	0.300513	0.103107	4.99202
Japan	Low	2007	0.882		35540	1.53744	12.7572	8.63	1.34	2.6	1.3	2.8	3.69048	0.47004	0.394912	0.273748	0.103678	4.99206
Japan	Low	2008	0.883		35710	-1.14142	12.6968	8.7	1.37	2.5	1.2	2.7	3.60447	0.455436	0.385948	0.23755	0.0973405	4.84002
Japan	Low	2009	0.882		34010	-5.40459	12.6447	8.5	1.37	2.4	1.2	2.6	3.29685	0.437904	0.363817	0.223165	0.0985086	4.47566
Japan	Low	2010	0.887		35890	4.17303	12.6008	8.5	1.39	2.3	1.1	2.5	3.51479	0.450976	0.374508	0.223028	0.102617	4.72071
Japan	Low	2011	0.892		36790	0.0697628	12.513	8.3	1.39	2.3	1	2.4	3.55376	0.440146	0.360288	0.254854	0.105621	4.76874
Japan	Low	2012	0.897		38190	1.65732	12.4801	8.2	1.41	2.2	1	2.3	3.56093	0.443703	0.345774	0.25742	0.104409	4.7664
Japan	Low	2013	0.902		40280	2.14753	12.4499	8.2	1.43	2.1	1	2.2	3.58823	0.433814	0.329102	0.259334	0.10664	4.7782
Japan	Low	2014	0.906		40590	0.507999	12.3951	8	1.42	2.1	0.9	2.2	3.5182	0.418887	0.337157	0.24944	0.106556	4.6914
Japan	Low	2015	0.908		41940	1.3304	12.3347	8	1.45	2	0.9	2.1	3.31504	0.415276	0.309718	0.233269	0.102933	4.43756
Japan	Low	2016	0.912		41310	0.637897	12.2661	7.8	1.44	2	0.9	2	3.37231	0.408717	0.283915	0.236361	0.10396	4.46445
Japan	Low	2017	0.915		42430	2.33648	12.192	7.6	1.43	1.9	0.9	2	3.56126	0.405832	0.279661	0.241433	0.104177	4.65121
Italy	Low	1990	0.776	29.5392	18360	1.90044	57.2575	10	1.33	8.4	6.4	9.2	3.10538	0.929864	0.112716	0.411734	0.515413	5.12147
Italy	Low	1991	0.782	31.7644	19230	1.46818	54.585	9.9	1.3	8	6.1	8.8	3.14724	1.04961	0.119153	0.436189	0.5564	5.36376
Italy	Low	1992	0.788	33.805	19780	0.765808	54.3266	10	1.3	7.7	5.7	8.4	3.12419	0.920122	0.119769	0.463059	0.548501	5.2277
Italy	Low	1993	0.793	35.9852	20100	-0.913402	54.0954	9.7	1.25	7.3	5.3	7.9	2.91977	0.923374	0.113421	0.437702	0.483567	4.92983
Italy	Low	1994	0.802	40.0617	20940	2.13022	53.3882	9.4	1.21	6.8	5	7.5	3.00736	0.92292	0.116736	0.492418	0.527346	5.11883
Italy	Low	1995	0.808	41.4789	22070	2.8852	52.1336	9.2	1.19	6.4	4.7	7	3.14854	0.952656	0.111942	0.466141	0.458526	5.19155
Italy	Low	1996	0.814	42.3378	22780	1.23833	52.188	9.3	1.2	6	4.5	6.5	3.04218	0.894766	0.109357	0.424453	0.46301	4.98403
Italy	Low	1997	0.821	46.8525	23760	1.77635	52.1744	9.4	1.22	5.6	4.2	6.1	3.1689	0.889795	0.109347	0.506092	0.507816	5.23245
Italy	Low	1998	0.827	48.3126	24880	1.78132	52.647	9.4	1.22	5.3	3.9	5.7	3.297	0.926046	0.109472	0.52376	0.494775	5.40374
Italy	Low	1999	0.832	48.5551	25550	1.60863	53.718	9.4	1.23	5	3.7	5.4	3.31094	0.939584	0.107338	0.56757	0.486059	5.46771
Italy	Low	2000	0.838	49.8113	26980	3.73995	53.1672	9.5	1.26	4.7	3.5	5.1	3.36961	0.909386	0.1013	0.574366	0.562929	5.57013
Italy	Low	2001	0.845	52.8773	27960	1.89412	52.7082	9.4	1.25	4.5	3.3	4.8	3.35998	0.923962	0.11235	0.558544	0.447248	5.45345
Italy	Low	2002	0.85	55.5518	28610	0.10476	51.9296	9.4	1.27	4.3	3.1	4.6	3.41092	0.952661	0.109102	0.546691	0.419141	5.49066
Italy	Low	2003	0.855	58.6772	29030	-0.305509	50.6799	9.5	1.29	4.1	2.9	4.4	3.63094	0.896485	0.126651	0.539917	0.412542	5.65209
Italy	Low	2004	0.86	62.243	29480	0.769318	50.5984	9.8	1.34	3.9	2.8	4.2	3.66837	0.975052	0.1241	0.548734	0.40275	5.77504
Italy	Low	2005	0.865	64.4384	30180	0.323656	50.0986	9.6	1.34	3.8	2.7	4.1	3.69811	0.921872	0.132558	0.556167	0.39522	5.75738
Italy	Low	2006	0.87	66.1078	32540	1.48516	48.2865	9.6	1.37	3.7	2.6	4	3.72965	0.910205	0.140648	0.546381	0.428455	5.80482
Italy	Low	2007	0.874	66.683	34130	0.975922	48.1471	9.7	1.4	3.6	2.6	3.9	3.72234	0.900015	0.132688	0.545831	0.379397	5.73029
Italy	Low	2008	0.876	66.3436	35200	-1.61594	49.1507	9.8	1.45	3.5	2.5	3.8	3.48066	0.865641	0.125135	0.495514	0.350757	5.36573
Italy	Low	2009	0.876	66.55	34610	-5.71151	47.5365	9.6	1.45	3.4	2.4	3.7	3.17524	0.848973	0.128323	0.440212	0.329249	4.96752
Italy	Low	2010	0.879	65.7743	35110	1.40092	48.7108	9.5	1.46	3.4	2.4	3.6	3.36127	0.878198	0.126564	0.507872	0.351736	5.27094
Italy	Low	2011	0.883	65.5631	36510	0.534287	47.0953	9.2	1.44	3.3	2.4	3.6	3.23529	0.834213	0.123288	0.49349	0.355454	5.08931
Italy	Low	2012	0.882	64.1336	36440	-3.24206	46.6751	9	1.43	3.2	2.3	3.5	2.82726	0.787217	0.11814	0.441999	0.308476	4.52764
Italy	Low	2013	0.881	62.2962	36250	-2.9724	46.3385	8.5	1.39	3.1	2.2	3.4	2.67147	0.758289	0.121142	0.440886	0.306592	4.34316
Italy	Low	2014	0.882	61.7028	36200	-0.917814	44.7474	8.3	1.37	3	2.2	3.3	2.55678	0.829453	0.130479	0.444048	0.305665	4.31123
Italy	Low	2015	0.882	60.9395	36640	0.875477	44.0097	8	1.35	3	2.1	3.2	2.64784	0.801726	0.135711	0.446026	0.299127	4.37652
Italy	Low	2016	0.884	60.9373	40040	1.46569	43.5575	7.8	1.34	2.9	2.1	3.1	2.59087	0.803893	0.140566	0.449659	0.295868	4.32668
Italy	Low	2017	0.886	61.933	41810	1.82033	43.607	7.6	1.32	2.8	2	3	2.71813	0.766335	0.140851	0.446136	0.296596	4.41083
Cuba	Low	1990	0.68	21.2833		-3.80043	62.7654	16.487	1.714	10.9	6.8	12.4	1.49107	0.569268	0.149057	0.22961	0.129743	2.6027
Cuba	Low	1991	0.674	21.2256		-11.3332	62.8957	15.953	1.668	10.4	6.6	11.8	1.22369	0.498309	0.126355	0.231815	0.129352	2.24128
Cuba	Low	1992	0.667	19.6763		-12.0982	63.0819	15.426	1.628	9.9	6.5	11.2	1.02533	0.394216	0.107084	0.144302	0.11914	1.81728
Cuba	Low	1993	0.66	17.6105		-15.2957	62.6629	14.965	1.6	9.4	6.4	10.7	0.933115	0.340162	0.117	0.150048	0.116112	1.67546
Cuba	Low	1994	0.656	16.1438		0.260146	62.2533	14.59	1.584	9	6	10.2	0.950834	0.367048	0.0847459	0.149719	0.113148	1.68463
Cuba	Low	1995	0.659	13.5777		1.98868	62.2346	14.302	1.58	8.6	5.6	9.7	0.959875	0.347877	0.102428	0.152465	0.110201	1.68962
Cuba	Low	1996	0.669	12.7077		7.33559	61.5922	14.074	1.585	8.2	5.1	9.3	1.0067	0.361183	0.104288	0.148874	0.108103	1.75119
Cuba	Low	1997	0.673	12.646		2.31169	62.2626	13.861	1.593	7.8	4.7	8.9	1.04103	0.391243	0.0826495	0.152112	0.107645	1.7957
Cuba	Low	1998	0.677	12.9338		-0.285091	62.1415	13.628	1.6	7.5	4.5	8.5	0.996021	0.395135	0.0694809	0.150585	0.113669	1.7445
Cuba	Low	1999	0.684	20.3357		5.7483	62.0112	13.365	1.603	7.2	4.4	8.1	0.985397	0.435781	0.0461091	0.0762663	0.108553	1.67542
Cuba	Low	2000	0.691	22.0374		5.51724	61.0242	13.069	1.603	6.9	4.3	7.8	1.01042	0.472808	0.0540357	0.103395	0.104965	1.77356
Cuba	Low	2001	0.696	25.2222		2.83164	61.9739	12.743	1.598	6.6	4.2	7.4	1.00995	0.502958	0.0527166	0.0968143	0.100938	1.79029
Cuba	Low	2002	0.698	27.0358		1.108	62.5435	12.409	1.59	6.4	4	7.1	0.934017	0.499638	0.0310156	0.135165	0.101707	1.73034
Cuba	Low	2003	0.708	32.7989		3.51977	62.3872	12.085	1.583	6.1	3.8	6.8	0.92332	0.556688	0.040768	0.129671	0.104182	1.78278
Cuba	Low	2004	0.722	53.8325		5.5714	61.3476	11.784	1.576	5.9	3.6	6.6	0.938157	0.578121	0.0461387	0.130547	0.10981	1.83272
Cuba	Low	2005	0.734	62.193		11.0909	62.3544	11.527	1.573	5.7	3.4	6.3	1.0076	0.554576	0.0375172	0.132718	0.123672	1.87854
Cuba	Low	2006	0.756	86.6442		12.0692	62.2945	11.335	1.576	5.5	3.3	6.1	1.05491	0.50501	0.0289168	0.129355	0.136547	1.87364
Cuba	Low	2007	0.772	105.481		7.35867	62.1947	11.21	1.586	5.3	3.2	5.9	1.09789	0.526749	0.0362225	0.12003	0.123761	1.92586
Cuba	Low	2008	0.783	117.101		4.24794	61.6967	11.149	1.602	5.1	3.1	5.7	1.10023	0.507041	0.0404311	0.108366	0.131616	1.90877
Cuba	Low	2009	0.785	114.098		1.54404	61.1969	11.14	1.624	5	3	5.5	1.08633	0.474656	0.0334283	0.1073	0.116821	1.84071
Cuba	Low	2010	0.781	94.8523		2.39835	60.7027	11.16	1.647	4.8	2.9	5.3	1.24472	0.46393	0.0227622	0.0841702	0.119615	1.95535
Cuba	Low	2011	0.78	80.9182		2.70315	59.9628	11.179	1.668	4.7	2.8	5.2	1.20377	0.495122	0.0236545	0.0886724	0.106241	1.94067
Cuba	Low	2012	0.769	63.8295		2.82793	60.0624	11.168	1.683	4.5	2.6	5	1.19069	0.4706	0.0227056	0.0850997	0.108562	1.90282
Cuba	Low	2013	0.766	49.2681		2.5143	60.8549	11.108	1.689	4.4	2.5	4.9	1.11604	0.475188	0.0210557	0.0891764	0.110258	1.83773
Cuba	Low	2014	0.767	40.961		0.831467	60.3622	10.992	1.686	4.3	2.4	4.8	1.06589	0.517354	0.0234706	0.0803731	0.112913	1.82631
Cuba	Low	2015	0.772	36.1142		4.27326	59.9452	10.822	1.674	4.2	2.4	4.6	1.06832	0.505118	0.0256082	0.0903319	0.11599	1.83168
Cuba	Low	2016	0.773	34.0398		0.422178	59.8491	10.611	1.656	4.1	2.3	4.5	1.08416	0.543577	0.0249749	0.0870834	0.112118	1.88001
Cuba	Low	2017	0.777	39.9131		1.77179	60.6936	10.386	1.637	4	2.2	4.4	1.0382	0.538592	0.0229079	0.0826549	0.111515	1.82112
